# Supplementary material for: Drugs Targeting Tumor-Initiating Cells Prolong Survival in a Post-Surgery, Post-Chemotherapy Ovarian Cancer Relapse Model
Source: Cancers (Basel). 2020 Jun 21;12(6):1645. doi: 10.3390/cancers12061645 (PMC7352549; doi:10.3390/cancers12061645)
Supplement: Supplementary file 1 [file cancers-12-01645-s001.zip]

Archive with 3 entries (2 files):
- cancers-823450-supplementary/
- cancers-823450-supplementary/cancers-823450 Supplementary layout_BHedit.pdf
- cancers-823450-supplementary/cancers-823450 Table S1.xlsx
