# Supplementary material for: Drugs Targeting Tumor-Initiating Cells Prolong Survival in a Post-Surgery, Post-Chemotherapy Ovarian Cancer Relapse Model
Source: Cancers (Basel). 2020 Jun 21;12(6):1645. doi: 10.3390/cancers12061645 (PMC7352549; doi:10.3390/cancers12061645)
Supplement: Supplementary file 1 [file cancers-12-01645-s001.zip › cancers-823450-supplementary/cancers-823450 Table S1.xlsx]

## Sheet: candidates
drug	LAD50 3D	3D-2D	LAD50 2D	drug		fold		drug	fold	drug	3D-2D log
disulfiram	-5.87921	-1.3	-4.57921	Disulfiram		0.0501187		AT-IAP	3.16228e-05	AT-IAP	-4.5
bardoxolone	-4.57921	-0.1	-4.47921	Bardoxolone methyl		0.794328		disulfiram	0.0501187	Disulfiram	-1.3
elesclomol	-6.93029	-0.05	-6.88029	Elesclomol (STA-4783)		0.891251		Birinapant	0.0707946	Birinapant	-1.15
salinomycin	-5.47921	-0.05	-5.42921	Salinomycin		0.891251		bardoxolone	0.794328	Bardoxolone	-0.1
cisplatin	-5.32921	0	-5.32921	Cisplatin		1		elesclomol	0.891251	Elesclomol	-0.05
docetaxel	-4.92921	0.15	-5.07921	Docetaxel		1.41254		salinomycin	0.891251	Salinomycin	-0.05
nedaplatin	-4.57921	2.85	-7.42921	Nedaplatin		707.946		docetaxel	1.41254	Docetaxel	0.15
cabazitaxel	-7.87921	#VALUE!	NA	Cabazitaxel				Doxorubicin (Adriamycin)	14.1254	Doxorubicin	1.15
carboplatin	-6.32921	#VALUE!	NA	Carboplatin				nedaplatin	707.946	Nedaplatin	2.85
oxaliplatin	NA	#VALUE!	NA	Oxaliplatin				Methotrexate	2238.72	Methotrexate	3.35
paclitaxel	NA	#VALUE!	-8.42921	Paclitaxel
picplatin	-4.47921	#VALUE!	NA	Picoplatin
								drug	fold	drug	3D-2D log
Doxorubicin (Adriamycin)	-4.42921	1.15	-5.57921	Doxorubicin (Adriamycin)		14.1254		AT-IAP	3.16228e-05	AT-IAP	-4.5
Birinapant	-8.92921	-1.15	-7.77921	Birinapant		0.0707946		disulfiram	0.0501187	Disulfiram	-1.3
-8.93029	AT-IAP	-4.5	-4.43029	AT-IAP		3.16228e-05		Birinapant	0.0707946	Birinapant	-1.15
-4.72921	Methotrexate	3.35	-8.07921	Methotrexate		2238.72		bardoxolone	0.794328	Bardoxolone	-0.1
								elesclomol	0.891251	Elesclomol	-0.05
								salinomycin	0.891251	Salinomycin	-0.05
								Doxorubicin (Adriamycin)	14.1254	Doxorubicin	1.15
								nedaplatin	707.946	Nedaplatin	2.85
								Methotrexate	2238.72	Methotrexate	3.35
										Pacltaxel	5

## Sheet: all
LAC50 3D	name	3D-2D	LAC50 2D	name			name	LAC50 3D	LAC50 2D
-8.97921	Orlistat	-4.55	-4.42921	Orlistat			Atracurium besylate	-9.68419	-9.73419
-8.97921	Acipimox	-4.5	-4.47921	Acipimox			Biapenem	-8.79041	-9.24041
-8.93029	AT-IAP	-4.5	-4.43029	AT-IAP			Cidofovir	-4.74041	-9.19041
-8.92921	Nutlin-3	-4.5	-4.42921	Nutlin-3			Zoledronic acid monohydrate	-8.39041	-9.14041
-8.97921	HMSL10087	-4.45	-4.52921	HMSL10087			Peramivir	-8.32921	-9.02921
-8.87921	AC-480	-4.4	-4.47921	AC-480			Orotic acid	-6.92921	-9.02921
-8.92921	Azasetron	-4.3	-4.62921	Azasetron			10074-G5	-4.72921	-9.02921
-8.97921	WP-1066	-4.25	-4.72921	WP-1066			Ostol	-4.57921	-9.02921
-8.92921	H-89	-4.25	-4.67921	H-89			Enasidenib	-4.83029	-8.98029
-8.92921	STF-62247	-4.25	-4.67921	STF-62247			Clonidine	-8.97921	-8.97921
-8.92921	XMD8-92	-4.25	-4.67921	XMD8-92			Ingenol mebutate	-8.97921	-8.97921
-8.92921	YK-4-279	-4.25	-4.67921	YK-4-279			NVP-BHG712	-8.97921	-8.97921
-9.02921	Econazole nitrate	-4.2	-4.82921	Econazole nitrate			VX-745	-8.87921	-8.97921
-8.97921	AS-252424	-4.2	-4.77921	AS-252424			Nepafenac	-8.82921	-8.97921
-8.87921	D-NMAPPD	-4.2	-4.67921	D-NMAPPD			FR-180204	-8.77921	-8.97921
-8.87921	ADW-742	-4.15	-4.72921	ADW-742			Ranolazine	-8.77921	-8.97921
-8.97921	CCT-128930	-4.15	-4.82921	CCT-128930			Risedronate sodium	-8.72921	-8.97921
-8.62921	Cytarabine	-4.15	-4.47921	Cytarabine			SB-265610	-8.42921	-8.97921
-8.87921	HPI-1	-4.15	-4.72921	HPI-1			Proparacaine	-8.17921	-8.97921
-9.02921	Fluocinolone acetonide	-4.1	-4.92921	Fluocinolone acetonide			S-Trityl-L-cysteine	-7.87921	-8.97921
-9.02921	Meprednisone	-4.1	-4.92921	Meprednisone			Ritonavir	-7.52921	-8.97921
-8.97921	Bacitracin Zinc	-4.05	-4.92921	Bacitracin Zinc			Furosemide	-7.37921	-8.97921
-8.97921	Yohimbine	-4.05	-4.92921	Yohimbine			Ethisterone	-7.07921	-8.97921
-8.92921	Rabusertib	-4.05	-4.87921	Rabusertib			MDV-3100	-6.97921	-8.97921
-8.72921	PHA-680632	-4	-4.72921	PHA-680632			Sulfameter	-6.92921	-8.97921
-8.47921	RAF-265 derivative	-4	-4.47921	RAF-265 derivative			Phlorizin	-6.32921	-8.97921
-8.42921	l-Taurine	-4	-4.42921	l-Taurine			Cefoselis sulfate	-6.02921	-8.97921
-8.82921	XL-647	-3.99892	-4.83029	XL-647			GB 83	-6.02921	-8.97921
-8.97921	3-Methyladenine	-3.95	-5.02921	3-Methyladenine			Ketanserin	-5.97921	-8.97921
-8.92921	Diosgenin	-3.95	-4.97921	Diosgenin			MK-886	-5.92921	-8.97921
-8.92921	Tanshinone IIA	-3.95	-4.97921	Tanshinone IIA			Chloroquine	-5.82921	-8.97921
-8.92921	Betamethasone	-3.9	-5.02921	Betamethasone			Dutasteride	-5.52921	-8.97921
-8.52921	339253	-3.85	-4.67921	339253			Sodium 2-mercaptoethanesulfonate	-5.22921	-8.97921
-8.27921	GSK-1995010	-3.85	-4.42921	GSK-1995010			Oleanolic acid	-5.12921	-8.97921
-8.42921	Tubastatin A	-3.85	-4.57921	Tubastatin A			Tenofovir disoproxil fumarate	-4.77921	-8.97921
-8.72921	HMSL10058	-3.8	-4.92921	HMSL10058			Butoconazole nitrate	-4.72921	-8.97921
-8.32921	JNJ-28312141	-3.8	-4.52921	JNJ-28312141			Resveratrol	-4.62921	-8.97921
-8.27921	Tadalafil	-3.75	-4.52921	Tadalafil			Isoproterenol	-4.42921	-8.97921
-8.77921	PHA-767491A	-3.7	-5.07921	PHA-767491A			Verteporfin	-4.42921	-8.97921
-8.12921	Dexrazoxane hydrochloride	-3.7	-4.42921	Dexrazoxane hydrochloride			NCGC00183434-01	-6.47906	-8.97906
-8.17921	CGI-1746	-3.7	-4.47921	CGI-1746			GSK2194069	-7.48029	-8.93029
-8.32921	MCOPPB	-3.7	-4.62921	MCOPPB			GNE-9605	-5.28029	-8.93029
-8.97921	AZD-5363	-3.65	-5.32921	AZD-5363			Terazosin hydrochloride	-8.97921	-8.92921
-8.97921	PD-166793	-3.65	-5.32921	PD-166793			17_-hydroxy Wortmannin	-8.92921	-8.92921
-8.93029	ARRY-520	-3.65	-5.28029	ARRY-520			Doramapimod	-8.92921	-8.92921
-8.32921	Ozagrel hydrochloride	-3.65	-4.67921	Ozagrel hydrochloride			Ganciclovir	-8.92921	-8.92921
-8.17921	PX-12	-3.65	-4.52921	PX-12			Hypothemycin	-8.92921	-8.92921
-8.02921	Enoxolone	-3.6	-4.42921	Enoxolone			GSK 269962	-8.87921	-8.92921
-8.52921	Methylprednisolone	-3.6	-4.92921	Methylprednisolone			SU-5402	-8.87921	-8.92921
-8.37921	Salidroside	-3.6	-4.77921	Salidroside			TAME	-8.87921	-8.92921
-8.07921	Dobutamine	-3.6	-4.47921	Dobutamine			Triptolide	-8.87921	-8.92921
-8.97921	Estramustine phosphate sodium	-3.6	-5.37921	Estramustine phosphate sodium			Vismodegib (GDC-0449)	-8.87921	-8.92921
-8.17921	D-159687	-3.55	-4.62921	D-159687			17 alpha-propionate	-8.82921	-8.92921
-8.93029	Pyridostatin	-3.55	-5.38029	Pyridostatin			A 839977	-8.82921	-8.92921
-8.52921	Fludarabine phosphate	-3.5	-5.02921	Fludarabine phosphate			MK-0752	-8.77921	-8.92921
-7.92921	Flecainide	-3.5	-4.42921	Flecainide			KU-60019	-8.72921	-8.92921
-7.92921	Piroxicam	-3.5	-4.42921	Piroxicam			Rivaroxaban	-8.67921	-8.92921
-8.37921	Solanesol	-3.5	-4.87921	Solanesol			Lenvatinib (E7080)	-8.47921	-8.92921
-9.02921	Kartogenin	-3.45	-5.57921	Kartogenin			PIK-90	-8.47921	-8.92921
-8.97921	Artenimol	-3.45	-5.52921	Artenimol			LY-2940680??	-8.37921	-8.92921
-8.57921	HMSL10089	-3.45	-5.12921	HMSL10089			YK-72	-8.32921	-8.92921
-8.32921	Ipriflavone	-3.45	-4.87921	Ipriflavone			GSK-1904529A	-8.02921	-8.92921
-8.97921	AMG-458	-3.35	-5.62921	AMG-458			SB-224289	-7.87921	-8.92921
-7.77921	Hydrochlorothiazide	-3.35	-4.42921	Hydrochlorothiazide			Latrepirdine hydrochloride	-7.82921	-8.92921
-8.97921	Lacosamide	-3.35	-5.62921	Lacosamide			INCB-28060	-7.77921	-8.92921
-8.02921	Bimatoprost	-3.25	-4.77921	Bimatoprost			Rilmenidine	-7.57921	-8.92921
-8.02921	AZD-26	-3.2	-4.82921	AZD-26			Gavestinel sodium	-7.42921	-8.92921
-8.77921	RO4929097	-3.2	-5.57921	RO4929097			Roxithromycin	-7.37921	-8.92921
-8.72921	Bleomycin Sulfate	-3.2	-5.52921	Bleomycin Sulfate			Estrone	-6.92921	-8.92921
-8.37921	Idoxuridine	-3.2	-5.17921	Idoxuridine			Isoconazole nitrate	-5.92921	-8.92921
-7.72921	UNC-0638	-3.2	-4.52921	UNC-0638			Stauprimide	-5.67921	-8.92921
-7.87921	Daclatasvir dihydrochloride	-3.15	-4.72921	Daclatasvir dihydrochloride			Argatroban	-5.52921	-8.92921
-8.37921	NSC-48006	-3.15	-5.22921	NSC-48006			Olanzapine	-5.42921	-8.92921
-7.82921	Anastrozole	-3.15	-4.67921	Anastrozole			anagrelide	-5.37921	-8.92921
-7.57921	Levodopa	-3.15	-4.42921	Levodopa			Artesunate	-5.27921	-8.92921
-7.77921	Pizotifen	-3.1	-4.67921	Pizotifen			Norfloxacin	-5.27921	-8.92921
-8.97921	Niclosamide	-3.05	-5.92921	Niclosamide			Diphenhydramine hydrochloride	-5.12921	-8.92921
-8.72921	Theophyllamine	-3.05	-5.67921	Theophyllamine			Lovastatin	-5.12921	-8.92921
-7.47921	Linopirdine	-3	-4.47921	Linopirdine			Ramelteon	-5.12921	-8.92921
-7.74041	Parietin	-2.95	-4.79041	Parietin			TCS-2312	-5.12921	-8.92921
-8.32921	TG-89	-2.95	-5.37921	TG-89			Omigapil	-5.02921	-8.92921
-8.77921	Brivudine	-2.9	-5.87921	Brivudine			Tegaserod maleate	-4.82921	-8.92921
-7.37921	Oxymetazoline	-2.9	-4.47921	Oxymetazoline			Betulinic acid	-4.77921	-8.92921
-8.63029	PT-2385	-2.9	-5.73029	PT-2385			Pranlukast	-4.77921	-8.92921
-7.32921	Vorapaxar	-2.9	-4.42921	Vorapaxar			Flupirtine maleate	-4.62921	-8.92921
-7.42921	NCGC00244250-01	-2.85	-4.57921	NCGC00244250-01			Adefovir dipivoxil	-4.52921	-8.92921
-8.92921	ADX-47273	-2.85	-6.07921	ADX-47273			BIBR 1048	-8.97921	-8.87921
-7.52921	MLN-120B	-2.85	-4.67921	MLN-120B			Cyanein	-8.92921	-8.87921
-8.72921	Akt-I-1	-2.8	-5.92921	Akt-I-1			SR-3677	-8.92921	-8.87921
-7.97921	Formononetin	-2.8	-5.17921	Formononetin			Talmapimod	-8.92921	-8.87921
-7.27921	Gemfibrozil	-2.8	-4.47921	Gemfibrozil			TG-101348	-8.92921	-8.87921
-7.32921	MK-2048	-2.8	-4.52921	MK-2048			SB-216763	-8.87921	-8.87921
-7.22921	MPEP	-2.8	-4.42921	MPEP			WAY-100635	-8.87921	-8.87921
-8.57921	Zolmitriptan	-2.8	-5.77921	Zolmitriptan			Tie-2 kinase inhibitor	-8.82921	-8.87921
-7.52921	A 83-01	-2.75	-4.77921	A 83-01			Fomepizole	-8.77921	-8.87921
-8.22921	CAA0225	-2.75	-5.47921	CAA0225			LY-2886721	-8.77921	-8.87921
-8.72921	STF-083010	-2.7	-6.02921	STF-083010			Salicin	-8.77921	-8.87921
-8.32921	Fotemustine	-2.7	-5.62921	Fotemustine			Synephrine	-8.77921	-8.87921
-7.62921	DCC-2036	-2.65	-4.97921	DCC-2036			Y-27632	-8.77921	-8.87921
-8.52921	Enoxacin	-2.6	-5.92921	Enoxacin			Menadione	-8.72921	-8.87921
-8.12921	Ginkgolide A	-2.6	-5.52921	Ginkgolide A			ML 141	-8.72921	-8.87921
-7.27921	AGI-5198	-2.6	-4.67921	AGI-5198			Cytidine	-8.67921	-8.87921
-8.57921	1-alpha-Hydroxyergocalciferol	-2.55	-6.02921	1-alpha-Hydroxyergocalciferol			Megestrol acetate	-8.67921	-8.87921
-7.92921	Balofloxacin	-2.55	-5.37921	Balofloxacin			Cephradine	-8.57921	-8.87921
-7.97921	Eflornithine Hydrochloride	-2.5	-5.47921	Eflornithine Hydrochloride			Lappaconitine	-8.57921	-8.87921
-8.97921	Myricetin	-2.5	-6.47921	Myricetin			Daidzin	-8.27921	-8.87921
-8.92921	Estetrol	-2.5	-6.42921	Estetrol			Diosmin	-7.97921	-8.87921
-8.92921	HLI-373989	-2.5	-6.42921	HLI-373989			Almotriptan	-7.07921	-8.87921
-8.72921	BMS-911543	-2.45	-6.27921	BMS-911543			LY310762	-5.22921	-8.87921
-7.92921	Bumetanide	-2.45	-5.47921	Bumetanide			NVP-AEW541	-5.12921	-8.87921
-8.47921	Amphotericin B	-2.4	-6.07921	Amphotericin B			AP-761	-4.92921	-8.87921
-8.77921	Emtricitabine	-2.4	-6.37921	Emtricitabine			PMSF	-4.77921	-8.87921
-8.17921	Ivachtin	-2.4	-5.77921	Ivachtin			Prucalopride	-4.67921	-8.87921
-7.07921	Pomalidomide	-2.4	-4.67921	Pomalidomide			NVP231	-8.92921	-8.82921
-7.07921	Raltegravir	-2.4	-4.67921	Raltegravir			Sulfasalazine	-8.92921	-8.82921
-7.87921	Laropiprant	-2.35	-5.52921	Laropiprant			Bupropion hydrochloride	-8.87921	-8.82921
-6.92921	PF-04217903	-2.35	-4.57921	PF-04217903			NU-7441	-8.87921	-8.82921
-8.42921	RITA	-2.35	-6.07921	RITA			Sapitinib	-8.82921	-8.82921
-7.62921	Tiopronin	-2.3	-5.32921	Tiopronin			Disufenton sodium	-8.72921	-8.82921
-8.77921	Exemestane	-2.2	-6.57921	Exemestane			Acarbose	-8.62921	-8.82921
-8.02921	Limonin	-2.2	-5.82921	Limonin			Plerixafor hydrochloride	-8.57921	-8.82921
-6.87921	ITK inhibitor	-2.2	-4.67921	ITK inhibitor			Pyrazinamide	-8.52921	-8.82921
-8.97921	ThioTEPA	-2.2	-6.77921	ThioTEPA			A-966492	-8.47921	-8.82921
-8.92921	Aciclovir	-2.2	-6.72921	Aciclovir			Cyprodime	-8.42921	-8.82921
-6.92921	AN2728	-2.1	-4.82921	AN2728			Fumalic acid	-8.37921	-8.82921
-6.92921	RDEA-119	-2.1	-4.82921	RDEA-119			PNU-282987	-8.37921	-8.82921
-8.52921	Veliflapon	-2.1	-6.42921	Veliflapon			6-mercaptopurine	-8.22921	-8.82921
-7.27921	Cortisone acetate	-2.1	-5.17921	Cortisone acetate			Betaine hydrochloride	-7.52921	-8.82921
-6.92921	Clemastine fumarate	-2.05	-4.87921	Clemastine fumarate			Chlorothiazide	-7.27921	-8.82921
-8.97921	Esomeprazole magnesium	-2.05	-6.92921	Esomeprazole magnesium			Trioxsalen	-6.92921	-8.82921
-8.82921	Fasudil hydrochloride	-2.05	-6.77921	Fasudil hydrochloride			Meglumine	-6.87921	-8.82921
-6.67921	SJN 2511	-2.05	-4.62921	SJN 2511			Fostamatinib disodium	-6.52921	-8.82921
-7.42921	Temocapril hydrochloride	-2.05	-5.37921	Temocapril hydrochloride			Galeterone	-5.62921	-8.82921
-6.62921	Phentolamine mesilate	-2	-4.62921	Phentolamine mesilate			Risperidone???	-5.52921	-8.82921
-6.42921	Quercetine	-2	-4.42921	Quercetine			Famotidine	-5.42921	-8.82921
-8.57921	Vecuronium bromide	-2	-6.57921	Vecuronium bromide			PF-03716556	-5.42921	-8.82921
-8.92921	JK 184	-2	-6.92921	JK 184			Cefaclor	-4.97921	-8.82921
-6.62921	Lornoxicam	-1.95	-4.67921	Lornoxicam			Streptozocin	-4.42921	-8.82921
-6.77921	SB-202190	-1.95	-4.82921	SB-202190			GANT61	-8.97921	-8.77921
-7.02921	YM-201636	-1.95	-5.07921	YM-201636			NSC 23766	-8.97921	-8.77921
-8.97921	AG-14361	-1.9	-7.07921	AG-14361			Testosterone propionate	-8.97921	-8.77921
-6.97921	AZD-5438	-1.9	-5.07921	AZD-5438			Ifomide	-8.92921	-8.77921
-6.97921	Natamycin	-1.9	-5.07921	Natamycin			PIK-293	-8.92921	-8.77921
-6.63029	ORY-1001 (RG-6016)	-1.9	-4.73029	ORY-1001 (RG-6016)			SJ-172550	-8.92921	-8.77921
-7.37921	Oxcarbazepine	-1.9	-5.47921	Oxcarbazepine			VX-702	-8.92921	-8.77921
-6.32921	Aripiprazole	-1.9	-4.42921	Aripiprazole			Drospirenone	-8.87921	-8.77921
-7.32921	Metolazone	-1.9	-5.42921	Metolazone			Glycyl-H-1152	-8.87921	-8.77921
-7.02921	Taltirelin	-1.9	-5.12921	Taltirelin			KUC103669N-04	-8.82921	-8.77921
-7.22921	Actinomycin D	-1.85	-5.37921	Actinomycin D			RWJ-67657	-8.82921	-8.77921
-6.52921	PF-573228	-1.8	-4.72921	PF-573228			Y-39983	-8.82921	-8.77921
-7.02921	Dalcetrapib	-1.75	-5.27921	Dalcetrapib			Embelin	-8.77921	-8.77921
-8.97921	Ibandronate sodium hydrate	-1.75	-7.22921	Ibandronate sodium hydrate			Finasteride	-8.77921	-8.77921
-8.32921	Tempol	-1.75	-6.57921	Tempol			Valproic acid sodium salt	-8.77921	-8.77921
-6.17921	Telithromycin	-1.7	-4.47921	Telithromycin			Lomefloxacin hydrochloride	-8.62921	-8.77921
-8.57921	Elacridar	-1.7	-6.87921	Elacridar			Tolcapone	-8.62921	-8.77921
-6.52921	Macitentan	-1.65	-4.87921	Macitentan			NVP-BVU-972	-8.22921	-8.77921
-7.42921	MK-2461	-1.6	-5.82921	MK-2461			VU0482089-2	-8.02921	-8.77921
-8.57921	2-Ethylhexyl-2-cyano-3,3-diphenylacrylate	-1.6	-6.97921	2-Ethylhexyl-2-cyano-3,3-diphenylacrylate			Rucaparib	-7.92921	-8.77921
-8.97921	Erythromycin	-1.6	-7.37921	Erythromycin			10058-F4	-7.82921	-8.77921
-8.42921	G?-6983	-1.6	-6.82921	G?-6983			Edaravone	-7.72921	-8.77921
-6.52921	GSK-2636771	-1.6	-4.92921	GSK-2636771			Asenapine	-7.57921	-8.77921
-7.72921	Kaempferol	-1.6	-6.12921	Kaempferol			Metenkephalin	-7.52921	-8.77921
-6.02921	ML324	-1.6	-4.42921	ML324			Methyl Hesperidin	-7.37921	-8.77921
-7.42921	1-(2 -Deoxy-2 -fluoro-b-D-arabinofuranosyl)uracil	-1.55	-5.87921	1-(2 -Deoxy-2 -fluoro-b-D-arabinofuranosyl)uracil			GW 4869	-7.12921	-8.77921
-6.77921	Buflomedil hydrochloride	-1.55	-5.22921	Buflomedil hydrochloride			Rolipram	-6.92921	-8.77921
-6.02921	Linifanib	-1.55	-4.47921	Linifanib			VE 821	-6.67921	-8.77921
-6.47921	Minoxidil	-1.55	-4.92921	Minoxidil			Sinomenine	-5.82921	-8.77921
-7.72921	Selegiline hydrochloride	-1.55	-6.17921	Selegiline hydrochloride			Toremifene	-5.07921	-8.77921
-8.97921	Sivelestat	-1.55	-7.42921	Sivelestat			Eplerenone	-4.87921	-8.77921
-8.92921	Flutamide	-1.55	-7.37921	Flutamide			WHI-P97	-4.87921	-8.77921
-6.22921	ACC1 BMS	-1.5	-4.72921	ACC1 BMS			LY335979 trihydrochloride	-4.67921	-8.77921
-7.12921	Flumazenil	-1.5	-5.62921	Flumazenil			Rebamipide	-4.57921	-8.77921
-8.97921	Levosulpiride	-1.5	-7.47921	Levosulpiride			(-)-Gossypol	-8.97921	-8.72921
-8.97921	PCI-34051	-1.5	-7.47921	PCI-34051			AG-1024	-8.97921	-8.72921
-6.32921	PIK-93	-1.5	-4.82921	PIK-93			Benzamil	-8.97921	-8.72921
-8.92921	KUC107887N-03	-1.5	-7.42921	KUC107887N-03			Clevudine	-8.97921	-8.72921
-9.12435	Cefoperazone sodium	-1.45	-7.67435	Cefoperazone sodium			SID 7969543	-8.97921	-8.72921
-6.02921	Aminoglutethimide	-1.45	-4.57921	Aminoglutethimide			Danoprevir	-8.92921	-8.72921
-7.42921	Loratadine	-1.45	-5.97921	Loratadine			GSK429286A	-8.92921	-8.72921
-6.12921	Meclinertant	-1.45	-4.67921	Meclinertant			Cdk4/6 Inhibitor IV	-8.82921	-8.72921
-6.07921	Obatoclax	-1.45	-4.62921	Obatoclax			Fleroxacin	-8.77921	-8.72921
-8.92921	RGB-286147	-1.45	-7.47921	RGB-286147			KI-16425	-8.37921	-8.72921
-8.92921	Sitafloxacin	-1.45	-7.47921	Sitafloxacin			Silodosin	-8.22921	-8.72921
-8.77921	4-Quinazolinamine	-1.4	-7.37921	4-Quinazolinamine			GSK-25	-8.12921	-8.72921
-5.87921	Betamethasone	-1.4	-4.47921	Betamethasone			Olprinone	-7.97921	-8.72921
-8.12921	Diethylstilbestrol	-1.4	-6.72921	Diethylstilbestrol			Zidovudine	-7.97921	-8.72921
-8.72921	Dofetilide	-1.4	-7.32921	Dofetilide			PH-797804	-7.07921	-8.72921
-7.92921	Flurbiprofen	-1.4	-6.52921	Flurbiprofen			Sotrastaurin	-5.62921	-8.72921
-8.62921	GYKI-52466	-1.4	-7.22921	GYKI-52466			Sulfamethoxazole	-5.62921	-8.72921
-5.82921	SGX-523	-1.4	-4.42921	SGX-523			QS11	-4.92921	-8.72921
-6.87921	AZD-1480	-1.35	-5.52921	AZD-1480			Iniparib	-4.72921	-8.72921
-6.37921	Febuxostat	-1.35	-5.02921	Febuxostat			Lumefantrine	-4.67921	-8.72921
-5.77921	Dehydroepiandrosterone	-1.35	-4.42921	Dehydroepiandrosterone			Piraxostat	-4.67921	-8.72921
-8.39041	GSK-256066	-1.35	-7.04041	GSK-256066			IPA-3	-4.62921	-8.72921
-5.77921	Histamine dihydrochloride	-1.35	-4.42921	Histamine dihydrochloride			Pazopanib	-8.87921	-8.67921
-8.67921	Isoniazid	-1.35	-7.32921	Isoniazid			3-indolebutyric acid	-7.97921	-8.67921
-5.77921	Lubiprostone	-1.35	-4.42921	Lubiprostone			Hydrocortisone	-7.92921	-8.67921
-5.87921	Disulfiram	-1.3	-4.57921	Disulfiram			Procaterol	-7.67921	-8.67921
-6.12921	ZSTK-474	-1.3	-4.82921	ZSTK-474			Robotnikinin	-7.07921	-8.67921
-6.27921	20-hydroxyecdysone	-1.3	-4.97921	20-hydroxyecdysone			trans-2-Phenylcyclopropylamine hydrochloride	-6.72921	-8.67921
-6.02921	CAP-232	-1.3	-4.72921	CAP-232			Amiloride	-6.57921	-8.67921
-6.02921	CP-673451	-1.3	-4.72921	CP-673451			Nitisinone	-5.47921	-8.67921
-7.32921	Mosapride citrate	-1.3	-6.02921	Mosapride citrate			PF 05175157	-8.73029	-8.63029
-8.97921	Oxibendazole	-1.3	-7.67921	Oxibendazole			Enzastaurin	-8.97921	-8.62921
-6.97921	Temozolomide	-1.3	-5.67921	Temozolomide			BMS-5	-8.92921	-8.62921
-8.92921	TRETINON	-1.3	-7.62921	TRETINON			Levofloxacin	-8.92921	-8.62921
-5.92921	Linezolid	-1.25	-4.67921	Linezolid			NSC-75503	-8.92921	-8.62921
-8.62921	Phenoxybenzamine hydrochloride	-1.25	-7.37921	Phenoxybenzamine hydrochloride			BMS-2	-8.77921	-8.62921
-5.97921	SD-06	-1.25	-4.72921	SD-06			RD-162	-8.72921	-8.62921
-6.37921	Sulindac	-1.25	-5.12921	Sulindac			Taxifolin	-8.67921	-8.62921
-8.67921	Testosterone cypionate	-1.25	-7.42921	Testosterone cypionate			Hydroxyflutamide	-8.32921	-8.62921
-8.17921	VX-765	-1.25	-6.92921	VX-765			MK-8245	-8.27921	-8.62921
-8.52921	L-NAME	-1.2	-7.32921	L-NAME			Paeoniflorin	-8.12921	-8.62921
-5.97921	BTM-2C-dimer allyl oxime	-1.2	-4.77921	BTM-2C-dimer allyl oxime			Chenodeoxycholic acid	-8.07921	-8.62921
-6.37921	CAY10505	-1.2	-5.17921	CAY10505			Ubidecarenone	-8.07921	-8.62921
-8.72921	Chloramphenicol	-1.2	-7.52921	Chloramphenicol			Teicoplanin	-7.82921	-8.62921
-5.88029	LY2584702	-1.2	-4.68029	LY2584702			AZ 10606120	-8.87921	-8.57921
-5.92921	Sulfamethizole	-1.2	-4.72921	Sulfamethizole			Flunisolide	-8.77921	-8.57921
-8.97921	Tebipenem pivoxil	-1.2	-7.77921	Tebipenem pivoxil			AZ-3146	-8.72921	-8.57921
-8.97921	U-0126	-1.2	-7.77921	U-0126			Phloretin	-8.67921	-8.57921
-8.52921	Bromhexine hydrochloride	-1.15	-7.37921	Bromhexine hydrochloride			Praziquantel	-8.62921	-8.57921
-5.87921	Cyclocytidine HCl	-1.15	-4.72921	Cyclocytidine HCl			Cefdinir	-8.42921	-8.57921
-8.52921	GM-6001	-1.15	-7.37921	GM-6001			Trifluoperazine hydrochloride	-8.27921	-8.57921
-6.42921	Moxifloxacin hydrochloride monohydrate	-1.15	-5.27921	Moxifloxacin hydrochloride monohydrate			Rimantadine	-8.17921	-8.57921
-8.52921	Primidone	-1.15	-7.37921	Primidone			Piceatannol	-7.97921	-8.57921
-6.82921	ABT-263 (Navitoclax)	-1.15	-5.67921	ABT-263 (Navitoclax)			Ezatiostat	-7.87921	-8.57921
-5.77921	Acetaminophen	-1.15	-4.62921	Acetaminophen			Meropenem	-7.82921	-8.57921
-8.92921	Birinapant	-1.15	-7.77921	Birinapant			Dimethyl fumarate	-7.22921	-8.57921
-5.57921	CASIN	-1.15	-4.42921	CASIN			Imipenem	-7.02921	-8.57921
-8.92921	Hematoxylin	-1.15	-7.77921	Hematoxylin			CP-91149	-6.77921	-8.57921
-8.92921	Metformin HCl	-1.15	-7.77921	Metformin HCl			Tanshinone I	-4.92921	-8.57921
-7.52921	Nandrolone phenpropionate	-1.15	-6.37921	Nandrolone phenpropionate			CITCO	-4.77921	-8.57921
-8.92921	GW-791343	-1.1	-7.82921	GW-791343			SB-3CT	-4.67921	-8.57921
-8.47921	KDS-4103	-1.1	-7.37921	KDS-4103			SB-203580	-5.81797	-8.56797
-7.72921	Sumanirole maleate	-1.1	-6.62921	Sumanirole maleate			PD-098059	-8.92921	-8.52921
-6.57921	Topotecan HCl	-1.1	-5.47921	Topotecan HCl			Sipatrigine	-8.92921	-8.52921
-6.12921	ABT-737	-1.05	-5.07921	ABT-737			Niraparib	-8.72921	-8.52921
-8.37921	Clindamycin hydrochloride	-1.05	-7.32921	Clindamycin hydrochloride			PNU-200577	-8.72921	-8.52921
-6.97921	FMK	-1.05	-5.92921	FMK			AM-630	-8.62921	-8.52921
-8.92921	GSK3 Inhibitor	-1.05	-7.87921	GSK3 Inhibitor			5,7-Dihydroxyflavone	-8.27921	-8.52921
-5.72921	ADL-5859	-1	-4.72921	ADL-5859			nor-Binaltorphimine	-7.82921	-8.52921
-6.34041	AS-605240	-1	-5.34041	AS-605240			Miglitol	-6.72921	-8.52921
-7.37921	Colchicine	-1	-6.37921	Colchicine			Carisoprodol	-6.47921	-8.52921
-7.87921	EBPC	-1	-6.87921	EBPC			StemRegenin 1	-4.72921	-8.52921
-8.87921	GSK-650394	-1	-7.87921	GSK-650394			Zilpaterol	-4.67921	-8.52921
-5.79041	Prednisone???	-1	-4.79041	Prednisone???			GNF 2	-4.62921	-8.52921
-5.47921	Repaglinide	-1	-4.47921	Repaglinide			Ursolic acid	-5.76797	-8.51797
-8.92921	Warfarin sodium	-1	-7.92921	Warfarin sodium			Capsaicin	-8.97921	-8.47921
-8.37921	Carmustine	-0.95	-7.42921	Carmustine			Lamotrigine	-8.97921	-8.47921
-8.62921	Sulfapyridine	-0.95	-7.67921	Sulfapyridine			Tolterodine tartrate	-8.67921	-8.47921
-5.37921	Tesmilifene hydrochloride	-0.95	-4.42921	Tesmilifene hydrochloride			A-803467	-8.47921	-8.47921
-5.62921	Thiamphenicol	-0.95	-4.67921	Thiamphenicol			Canagliflozin	-8.32921	-8.47921
-6.32921	Ansamitocin P3	-0.95	-5.37921	Ansamitocin P3			Cyproterone acetate	-8.12921	-8.47921
-5.57921	BIBR 1532	-0.95	-4.62921	BIBR 1532			Pirarubicin	-5.37921	-8.47921
-8.97921	Fluocinonide	-0.95	-8.02921	Fluocinonide			Hydroxychloroquine sulfate	-4.72921	-8.47921
-8.32921	IDE-2	-0.95	-7.37921	IDE-2			EMD-1214063	-4.67921	-8.47921
-8.67921	Mitiglinide calcium hydrate	-0.95	-7.72921	Mitiglinide calcium hydrate			Ostarine	-4.47921	-8.47921
-6.42921	A-674563	-0.9	-5.52921	A-674563			Stavudine	-8.11797	-8.46797
-8.97921	Arbutin	-0.9	-8.07921	Arbutin			Lamivudine	-7.56797	-8.46797
-7.22921	Bazedoxifene acetate	-0.9	-6.32921	Bazedoxifene acetate			17_-hydroxy Wortmannin	-8.92921	-8.42921
-8.87921	Irestatin 9389	-0.9	-7.97921	Irestatin 9389			Allopurinol	-8.72921	-8.42921
-7.22921	SRT1720	-0.9	-6.32921	SRT1720			Zanamivir	-8.72921	-8.42921
-5.52921	HMSL10076	-0.9	-4.62921	HMSL10076			KU-0064	-8.52921	-8.42921
-6.02921	Hydroxyurea	-0.9	-5.12921	Hydroxyurea			Cryptotanshinone	-8.22921	-8.42921
-6.52921	MG-132	-0.9	-5.62921	MG-132			Bicalutamide	-8.17921	-8.42921
-5.32921	Neratinib	-0.9	-4.42921	Neratinib			Cardiogenol	-8.07921	-8.42921
-5.32921	PRT-060318	-0.9	-4.42921	PRT-060318			JZL-195	-8.02921	-8.42921
-8.32921	Torin-2	-0.9	-7.42921	Torin-2			Rofecoxib	-7.82921	-8.42921
-5.62921	BMS-707035	-0.85	-4.77921	BMS-707035			7-Aminocephalosporanic acid	-7.77921	-8.42921
-6.02921	Akt-I-1,2	-0.85	-5.17921	Akt-I-1,2			BAY-41-8543	-7.47921	-8.42921
-5.47921	Hordenine	-0.85	-4.62921	Hordenine			Nystatin	-5.52921	-8.42921
-8.23029	Lemborexant	-0.85	-7.38029	Lemborexant			Tamsulosin hydrochloride	-5.12921	-8.42921
-6.32921	MG-115	-0.85	-5.47921	MG-115			GW-441756	-4.82921	-8.42921
-8.67921	Phenylephrine hydrochloride	-0.85	-7.82921	Phenylephrine hydrochloride			ID-8	-4.32921	-8.42921
-8.72921	YO-01027	-0.85	-7.87921	YO-01027			ST 2825	-8.38029	-8.38029
-8.27921	Amorolfine hydrochloride	-0.8	-7.47921	Amorolfine hydrochloride			MK-0812	-7.53029	-8.38029
-7.87921	FK866 (APO866, Daporinad)	-0.8	-7.07921	FK866 (APO866, Daporinad)			Alvelestat	-4.58029	-8.38029
-8.62921	Octreotide	-0.8	-7.82921	Octreotide			Probucol	-8.72921	-8.37921
-5.57921	10-Deacetylbaccatin	-0.8	-4.77921	10-Deacetylbaccatin			SSR-69071	-8.72921	-8.37921
-6.32921	7-Hydroxystaurosporine	-0.8	-5.52921	7-Hydroxystaurosporine			Bayer-18	-8.42921	-8.37921
-5.42921	beta-Estradiol	-0.8	-4.62921	beta-Estradiol			Alfuzosin hydrochloride	-8.27921	-8.37921
-6.77921	KX-01	-0.8	-5.97921	KX-01			PODOFILOX	-7.97921	-8.37921
-8.47921	Naratriptan hydrochloride	-0.8	-7.67921	Naratriptan hydrochloride			Sodium cromoglycate	-7.92921	-8.37921
-6.17921	R-547	-0.8	-5.37921	R-547			Luteolin	-7.72921	-8.37921
-5.67921	ZM-336372	-0.8	-4.87921	ZM-336372			Isotretinoin	-7.42921	-8.37921
-8.17921	Mesna disulfide	-0.8	-7.37921	Mesna disulfide			Rupintrivir	-7.37921	-8.37921
-8.62921	(+-)-7-(3,5,6-trimethyl-1,4-benzoquinon-2-yl)-7-phenylheptanoic acid	-0.75	-7.87921	(+-)-7-(3,5,6-trimethyl-1,4-benzoquinon-2-yl)-7-phenylheptanoic acid			Lupeol	-7.22921	-8.37921
-5.52921	AMG-25	-0.75	-4.77921	AMG-25			ICRF-193	-6.22921	-8.37921
-6.97921	Deguelin	-0.75	-6.22921	Deguelin			Rolipram	-5.52921	-8.37921
-6.02921	IC-87114	-0.75	-5.27921	IC-87114			INK-128	-4.92921	-8.37921
-5.47921	JNJ-16259685	-0.75	-4.72921	JNJ-16259685			BP-1-102	-4.72921	-8.37921
-5.12921	Rocuronium bromide	-0.75	-4.37921	Rocuronium bromide			KUC109088N-03	-4.67921	-8.37921
-6.07921	S6K-18	-0.75	-5.32921	S6K-18			Dorsomorphin	-4.52921	-8.37921
-6.22921	SB-505124	-0.75	-5.47921	SB-505124			APR-246	-8.97921	-8.32921
-7.42921	Vincristine sulfate	-0.75	-6.67921	Vincristine sulfate			PF-5274857	-8.77921	-8.32921
-5.69041	XL-147	-0.75	-4.94041	XL-147			Gabapentin	-8.72921	-8.32921
-6.97921	D-106669	-0.7	-6.27921	D-106669			TICLOPIDINE	-8.67921	-8.32921
-5.42921	Dioscin	-0.7	-4.72921	Dioscin			Zalcitabine	-8.62921	-8.32921
-7.43029	EPZ-5676	-0.7	-6.73029	EPZ-5676			AMG-1	-8.52921	-8.32921
-6.77921	Floxuridine	-0.7	-6.07921	Floxuridine			Valaciclovir	-6.47921	-8.32921
-8.62921	Icaritin	-0.7	-7.92921	Icaritin			Pantoprazole	-6.32921	-8.32921
-8.12921	SB-242235	-0.7	-7.42921	SB-242235			Cytisine	-5.52921	-8.32921
-5.77921	Semagacestat	-0.7	-5.07921	Semagacestat			Reserpine	-7.42921	-8.27921
-5.92921	Sildenafil citrate	-0.7	-5.22921	Sildenafil citrate			AC-265347	-5.57921	-8.27921
-8.72921	Cefprozil monohydrate	-0.7	-8.02921	Cefprozil monohydrate			PD-128907	-4.42921	-8.27921
-7.07921	Clarithromycin	-0.7	-6.37921	Clarithromycin			2-Iminobiotin	-5.74041	-8.24041
-5.07921	Methyl Hesperidin	-0.7	-4.37921	Methyl Hesperidin			LY2090314	-8.68029	-8.23029
-8.97921	APR-246	-0.65	-8.32921	APR-246			Idebenone	-6.57921	-8.22921
-8.12921	CDK9 inhibitor	-0.65	-7.47921	CDK9 inhibitor			Erdosteine	-6.37921	-8.22921
-5.87921	CUDC-101	-0.65	-5.22921	CUDC-101			Glimepiride	-5.47921	-8.22921
-5.72921	Epalrestat	-0.65	-5.07921	Epalrestat			Alectinib (CH5424802)	-8.12921	-8.17921
-6.67921	GSK-615	-0.65	-6.02921	GSK-615			Echinomycin	-8.07921	-8.17921
-5.42921	NCGC00186528	-0.65	-4.77921	NCGC00186528			Mometasone furoate	-4.72921	-8.17921
-8.77921	Oxymatrine	-0.65	-8.12921	Oxymatrine			Orantinib	-4.62921	-8.17921
-5.37921	PB-28	-0.65	-4.72921	PB-28			Oxymatrine	-8.77921	-8.12921
-5.72921	Triciribine phosphate	-0.65	-5.07921	Triciribine phosphate			Eprosartan mesylate	-8.07921	-8.12921
-6.12921	ASR-isobudimer-SO2Ph-4-CH2OC(O)NMe2	-0.6	-5.52921	ASR-isobudimer-SO2Ph-4-CH2OC(O)NMe2			PKI-402	-7.72921	-8.12921
-6.37921	Capecitabine	-0.6	-5.77921	Capecitabine			Demecolcine	-7.67921	-8.12921
-6.87921	CPI-613	-0.6	-6.27921	CPI-613			Ceftiofur hydrochloride	-5.97921	-8.12921
-5.87921	IRAK-1-4 Inhibitor I	-0.6	-5.27921	IRAK-1-4 Inhibitor I			Arbutin	-8.97921	-8.07921
-7.67921	SNX-2112	-0.6	-7.07921	SNX-2112			Hydralazine hydrochloride	-8.57921	-8.07921
-5.62921	Tosedostat	-0.6	-5.02921	Tosedostat			Loteprednol etabonate	-8.57921	-8.07921
-5.27921	AS-604850	-0.6	-4.67921	AS-604850			Chlorphenamine maleate	-8.32921	-8.07921
-5.22921	Atorvastatin calcium	-0.6	-4.62921	Atorvastatin calcium			VU0483486-1	-8.27921	-8.07921
-8.57921	Cephalexin	-0.6	-7.97921	Cephalexin			purmorphamine	-7.92921	-8.07921
-6.72921	CGP-60474	-0.6	-6.12921	CGP-60474			BAM7	-7.82921	-8.07921
-5.02921	Ondansetron	-0.6	-4.42921	Ondansetron			Secnidazole	-7.42921	-8.07921
-5.32921	Ruboxistaurin mesilate	-0.6	-4.72921	Ruboxistaurin mesilate			Chloropyramine hydrochloride	-5.32921	-8.07921
-5.97921	Salirasib	-0.6	-5.37921	Salirasib			Pramipexole hydrochloride	-5.22921	-8.07921
-5.32921	VER-155008	-0.6	-4.72921	VER-155008			Methotrexate	-4.72921	-8.07921
-5.12921	Apatinib	-0.55	-4.57921	Apatinib			Nitazoxanide	-8.56797	-8.06797
-5.37921	GSK-690693	-0.55	-4.82921	GSK-690693			Fluocinonide	-8.97921	-8.02921
-8.27921	L-tetramisol	-0.55	-7.72921	L-tetramisol			Cefprozil monohydrate	-8.72921	-8.02921
-5.37921	Parogrelil	-0.55	-4.82921	Parogrelil			Sulfaphenazole	-8.47921	-8.02921
-6.37921	TCS JNK 5a	-0.55	-5.82921	TCS JNK 5a			SR1664	-8.32921	-8.02921
-5.22921	A-66	-0.55	-4.67921	A-66			Dienogest	-8.12921	-8.02921
-4.97921	BI-78D3	-0.55	-4.42921	BI-78D3			Nitrofurazone	-8.07921	-8.02921
-7.17921	GNE-477	-0.55	-6.62921	GNE-477			CT-98014	-8.02921	-8.02921
-5.77921	Irinotecan	-0.55	-5.22921	Irinotecan			A 804598	-7.92921	-8.02921
-8.22921	Matrine	-0.55	-7.67921	Matrine			Lansoprazole	-6.12921	-8.02921
-6.47921	R-1487	-0.55	-5.92921	R-1487			Plinabulin	-6.66797	-8.01797
-5.97921	SB-525334	-0.55	-5.42921	SB-525334			Irestatin 9389	-8.87921	-7.97921
-4.97921	Sodium cloxacillin	-0.55	-4.42921	Sodium cloxacillin			Cephalexin	-8.57921	-7.97921
-8.92921	17_-hydroxy Wortmannin	-0.5	-8.42921	17_-hydroxy Wortmannin			Telaprevir (VX-950)	-6.92921	-7.97921
-4.92921	Adenosine	-0.5	-4.42921	Adenosine			PA-824	-5.52921	-7.97921
-5.67921	AT-7867	-0.5	-5.17921	AT-7867			Aloxistatin	-5.47921	-7.97921
-5.07921	Bergenin	-0.5	-4.57921	Bergenin			Citalopram hydrobromide	-5.07921	-7.97921
-7.82921	Bilobalide	-0.5	-7.32921	Bilobalide			Halofantrine	-4.42921	-7.97921
-8.97921	Capsaicin	-0.5	-8.47921	Capsaicin			Warfarin sodium	-8.92921	-7.92921
-5.83029	CB-5083	-0.5	-5.33029	CB-5083			Icaritin	-8.62921	-7.92921
-8.57921	Hydralazine hydrochloride	-0.5	-8.07921	Hydralazine hydrochloride			Tizanidine hydrochloride	-8.07921	-7.92921
-5.82921	I-BET762	-0.5	-5.32921	I-BET762			JNK Inhibitor V	-6.67921	-7.92921
-5.42921	ISOX	-0.5	-4.92921	ISOX			Alibendol	-6.47921	-7.92921
-5.27921	Ivabradine hydrochloride	-0.5	-4.77921	Ivabradine hydrochloride			Nalidixic acid	-5.92921	-7.92921
-8.32921	Lafutidine	-0.5	-7.82921	Lafutidine			Bexarotene	-5.22921	-7.92921
-8.97921	Lamotrigine	-0.5	-8.47921	Lamotrigine			CT-99021	-4.92921	-7.92921
-8.57921	Loteprednol etabonate	-0.5	-8.07921	Loteprednol etabonate			NVP-XAV-939	-4.62921	-7.92921
-6.82921	LY-320135	-0.5	-6.32921	LY-320135			Ginkgolide B	-4.42921	-7.92921
-8.07921	Memantine	-0.5	-7.57921	Memantine			GSK3 Inhibitor	-8.92921	-7.87921
-6.42921	MK-1775	-0.5	-5.92921	MK-1775			GSK-650394	-8.87921	-7.87921
-8.56797	Nitazoxanide	-0.5	-8.06797	Nitazoxanide			YO-01027	-8.72921	-7.87921
-5.67921	NVP-TAE226	-0.5	-5.17921	NVP-TAE226			(+-)-7-(3,5,6-trimethyl-1,4-benzoquinon-2-yl)-7-phenylheptanoic acid	-8.62921	-7.87921
-5.82921	Perindopril	-0.5	-5.32921	Perindopril			MC-1568	-8.02921	-7.87921
-5.07921	Posaconazole	-0.5	-4.57921	Posaconazole			Ketotifen	-7.87921	-7.87921
-5.17921	Tioxolone	-0.5	-4.67921	Tioxolone			Buthionine sulfoximine	-7.47921	-7.87921
-5.69041	Vitamin B12	-0.5	-5.19041	Vitamin B12			VU0357121	-7.42921	-7.87921
-8.77921	PF-5274857	-0.45	-8.32921	PF-5274857			Fluticasone propionate	-6.92921	-7.87921
-4.87921	Acitretin	-0.45	-4.42921	Acitretin			CC-401	-6.82921	-7.87921
-5.22921	Berberine	-0.45	-4.77921	Berberine			Emricasan	-4.47921	-7.87921
-4.87921	Bufexamac	-0.45	-4.42921	Bufexamac			Olaparib	-4.42921	-7.87921
-5.37921	I-BET151	-0.45	-4.92921	I-BET151			GSK 2837808A	-5.28029	-7.83029
-6.22921	KU-0063794	-0.45	-5.77921	KU-0063794			GW-791343	-8.92921	-7.82921
-5.12921	Leflunomide	-0.45	-4.67921	Leflunomide			Phenylephrine hydrochloride	-8.67921	-7.82921
-5.12921	Levetiracetam	-0.45	-4.67921	Levetiracetam			Octreotide	-8.62921	-7.82921
-5.37921	methyl jasmonate	-0.45	-4.92921	methyl jasmonate			Lafutidine	-8.32921	-7.82921
-5.12921	Niacin	-0.45	-4.67921	Niacin			CAY10626	-7.67921	-7.82921
-4.88029	PF 06463922	-0.45	-4.43029	PF 06463922			Orphenadrine hydrochloride	-7.52921	-7.82921
-5.92921	PF-03814735	-0.45	-5.47921	PF-03814735			Dapagliflozin	-6.42921	-7.82921
-5.87921	Propofol	-0.45	-5.42921	Propofol			Fenoldopam	-5.87921	-7.82921
-4.87921	Riluzole	-0.45	-4.42921	Riluzole			Tiotropium bromide	-5.17921	-7.82921
-5.27921	Suberoylanilide hydroxamic acid	-0.45	-4.82921	Suberoylanilide hydroxamic acid			ITX3	-5.12921	-7.82921
-5.72921	WYE-354	-0.45	-5.27921	WYE-354			NCGC00185053	-4.82921	-7.82921
-8.68029	LY2090314	-0.45	-8.23029	LY2090314			Clomifene citrate	-4.77921	-7.82921
-7.57921	NSC319726	-0.45	-7.12921	NSC319726			BAF-312	-4.57921	-7.82921
-6.34041	Sparfloxacin	-0.45	-5.89041	Sparfloxacin			Tebipenem pivoxil	-8.97921	-7.77921
-8.47921	Sulfaphenazole	-0.45	-8.02921	Sulfaphenazole			U-0126	-8.97921	-7.77921
-6.47921	(+)-JQ1	-0.4	-6.07921	(+)-JQ1			Birinapant	-8.92921	-7.77921
-5.33029	AP26113	-0.4	-4.93029	AP26113			Hematoxylin	-8.92921	-7.77921
-5.17921	AZ-TAK1 Inhibitor	-0.4	-4.77921	AZ-TAK1 Inhibitor			Metformin HCl	-8.92921	-7.77921
-4.87921	Azithromycin	-0.4	-4.47921	Azithromycin			Acetylcysteine	-7.57921	-7.77921
-7.12921	Biochanin A	-0.4	-6.72921	Biochanin A			WYE-125132	-7.42921	-7.77921
-8.12921	CHS-828	-0.4	-7.72921	CHS-828			Propafenone hydrochloride	-6.87921	-7.77921
-8.72921	Gabapentin	-0.4	-8.32921	Gabapentin			AZD-8330	-6.77921	-7.77921
-5.33029	LY2801653	-0.4	-4.93029	LY2801653			Pitavastatin calcium	-5.22921	-7.77921
-5.62921	PKC 412	-0.4	-5.22921	PKC 412			(-)-Blebbistatin	-5.02921	-7.77921
-6.87921	Ribitol	-0.4	-6.47921	Ribitol			Lonidamine	-5.02921	-7.77921
-8.92921	PD-098059	-0.4	-8.52921	PD-098059			Mitiglinide calcium hydrate	-8.67921	-7.72921
-8.92921	Sipatrigine	-0.4	-8.52921	Sipatrigine			L-tetramisol	-8.27921	-7.72921
-7.92921	Bafilomycin A1	-0.35	-7.57921	Bafilomycin A1			CHS-828	-8.12921	-7.72921
-4.92921	Clindamycin palmitate hydrochloride	-0.35	-4.57921	Clindamycin palmitate hydrochloride			Calcium folinate	-7.72921	-7.72921
-7.92921	Cyproheptadine hydrochloride	-0.35	-7.57921	Cyproheptadine hydrochloride			AZD-8055	-7.62921	-7.72921
-7.87921	Eeyarestatin I	-0.35	-7.52921	Eeyarestatin I			ARN-509	-6.77921	-7.72921
-4.87921	Hh-Ag1.5	-0.35	-4.52921	Hh-Ag1.5			Chrysophanol	-6.47921	-7.72921
-7.87921	Liranaftate	-0.35	-7.52921	Liranaftate			Thalidomide	-5.37921	-7.72921
-5.12921	Purvalanol B	-0.35	-4.77921	Purvalanol B			Andarine	-4.82921	-7.72921
-5.42921	Thiabendazole	-0.35	-5.07921	Thiabendazole			Oxibendazole	-8.97921	-7.67921
-5.27921	Ambrisentan	-0.35	-4.92921	Ambrisentan			Sulfapyridine	-8.62921	-7.67921
-4.82921	Apixaban	-0.35	-4.47921	Apixaban			Naratriptan hydrochloride	-8.47921	-7.67921
-5.07921	Dienestrol	-0.35	-4.72921	Dienestrol			Matrine	-8.22921	-7.67921
-8.97921	Enzastaurin	-0.35	-8.62921	Enzastaurin			TCN-201	-7.42921	-7.67921
-4.97921	Fluphenazine hydrochloride	-0.35	-4.62921	Fluphenazine hydrochloride			Trilostane	-6.42921	-7.67921
-5.52921	KY02111	-0.35	-5.17921	KY02111			Fenticonazole nitrate	-4.62921	-7.67921
-5.57921	Lestaurtinib???	-0.35	-5.22921	Lestaurtinib???			Vidarabine	-7.57915	-7.67915
-5.47921	MI-2	-0.35	-5.12921	MI-2			Cefoperazone sodium	-9.12435	-7.67435
-5.07921	NCGC00262398	-0.35	-4.72921	NCGC00262398			Indoximod	-5.34041	-7.64041
-4.77921	NCGC00262689	-0.35	-4.42921	NCGC00262689			TRETINON	-8.92921	-7.62921
-4.77921	PK-11195	-0.35	-4.42921	PK-11195			LY-2140023	-7.12921	-7.62921
-8.72921	Probucol	-0.35	-8.37921	Probucol			Niacinamide	-6.32921	-7.62921
-5.07921	SB-747651-A	-0.35	-4.72921	SB-747651-A			Ridaforolimus	-5.17921	-7.62921
-4.82921	Sorafenib	-0.35	-4.47921	Sorafenib			Melatonin	-4.57921	-7.62921
-8.72921	SSR-69071	-0.35	-8.37921	SSR-69071			Memantine	-8.07921	-7.57921
-8.67921	TICLOPIDINE	-0.35	-8.32921	TICLOPIDINE			Bafilomycin A1	-7.92921	-7.57921
-4.82921	Tranilast	-0.35	-4.47921	Tranilast			Cyproheptadine hydrochloride	-7.92921	-7.57921
-7.22921	WAY-600	-0.35	-6.87921	WAY-600			Romidepsin	-7.12921	-7.57921
-4.41797	17-Methyltestosterone	-0.3	-4.11797	17-Methyltestosterone			Shikonin	-4.67921	-7.57921
-8.72921	Allopurinol	-0.3	-8.42921	Allopurinol			Cefditoren pivoxil	-4.47921	-7.57921
-8.87921	AZ 10606120	-0.3	-8.57921	AZ 10606120			Chloramphenicol	-8.72921	-7.52921
-5.12921	Pyroxamide	-0.3	-4.82921	Pyroxamide			Eeyarestatin I	-7.87921	-7.52921
-4.87921	SGI-1776	-0.3	-4.57921	SGI-1776			Liranaftate	-7.87921	-7.52921
-8.62921	Zalcitabine	-0.3	-8.32921	Zalcitabine			CUDC-907	-6.87921	-7.52921
-8.72921	Zanamivir	-0.3	-8.42921	Zanamivir			Cilliobrevin D	-5.87921	-7.52921
-4.72921	705498	-0.3	-4.42921	705498			Dexamethasone valerate	-5.67921	-7.52921
-7.27921	(+)-Usniacin	-0.3	-6.97921	(+)-Usniacin			Rimonabant	-4.72921	-7.52921
-5.67921	AC-261066	-0.3	-5.37921	AC-261066			RG-108	-7.46797	-7.51797
-5.77921	AMG-Tie2-1	-0.3	-5.47921	AMG-Tie2-1			Levosulpiride	-8.97921	-7.47921
-5.57921	Antimycin A	-0.3	-5.27921	Antimycin A			PCI-34051	-8.97921	-7.47921
-6.97921	BYL-719	-0.3	-6.67921	BYL-719			RGB-286147	-8.92921	-7.47921
-5.82921	Cladribine	-0.3	-5.52921	Cladribine			Sitafloxacin	-8.92921	-7.47921
-5.68029	DEFEROXAMINE MESYLATE	-0.3	-5.38029	DEFEROXAMINE MESYLATE			Amorolfine hydrochloride	-8.27921	-7.47921
-4.72921	Dinoprostone	-0.3	-4.42921	Dinoprostone			CDK9 inhibitor	-8.12921	-7.47921
-5.02921	E-7010	-0.3	-4.72921	E-7010			BEZ-235	-7.52921	-7.47921
-5.03029	Entrectinib (RXDX-101)	-0.3	-4.73029	Entrectinib (RXDX-101)			Mubritinib	-7.52921	-7.47921
-6.82921	Flavopiridol	-0.3	-6.52921	Flavopiridol			Carbazochrome sodium sulfonate	-7.37921	-7.47921
-6.02921	GDC-0941	-0.3	-5.72921	GDC-0941			Trametinib	-6.52921	-7.47921
-6.67921	GNE-493	-0.3	-6.37921	GNE-493			TRAM-34	-5.32921	-7.47921
-4.77921	GNF-5837	-0.3	-4.47921	GNF-5837			E5555	-4.67921	-7.47921
-4.72921	HC-067047	-0.3	-4.42921	HC-067047			Bicalutamide	-4.47921	-7.47921
-4.72921	Ibrutinib (PCI-32765)	-0.3	-4.42921	Ibrutinib (PCI-32765)			Sivelestat	-8.97921	-7.42921
-4.72921	Mecarbinate	-0.3	-4.42921	Mecarbinate			KUC107887N-03	-8.92921	-7.42921
-5.02921	Morin hydrate	-0.3	-4.72921	Morin hydrate			Testosterone cypionate	-8.67921	-7.42921
-5.07921	NVP-ABE171	-0.3	-4.77921	NVP-ABE171			Carmustine	-8.37921	-7.42921
-6.77921	Olmesartan	-0.3	-6.47921	Olmesartan			Torin-2	-8.32921	-7.42921
-5.02921	Papaverine hydrochloride	-0.3	-4.72921	Papaverine hydrochloride			SB-242235	-8.12921	-7.42921
-4.77921	Raloxifene hydrochloride	-0.3	-4.47921	Raloxifene hydrochloride			Torin-1	-7.72921	-7.42921
-4.82921	SM-164	-0.3	-4.52921	SM-164			AMG-208	-7.52921	-7.42921
-4.82921	TG-46	-0.3	-4.52921	TG-46			Paeonol	-7.47921	-7.42921
-4.77921	TGX-221	-0.3	-4.47921	TGX-221			PIK-75	-7.47921	-7.42921
-7.72921	Torin-1	-0.3	-7.42921	Torin-1			Silver sulfadiazine	-7.32921	-7.42921
-4.97921	Vidofludimus	-0.3	-4.67921	Vidofludimus			Maraviroc	-6.27921	-7.42921
-8.92921	BMS-5	-0.3	-8.62921	BMS-5			Naproxen sodium	-5.27921	-7.42921
-8.92921	Levofloxacin	-0.3	-8.62921	Levofloxacin			Gabexate mesilate	-4.82921	-7.42921
-8.92921	NSC-75503	-0.3	-8.62921	NSC-75503			Nedaplatin	-4.57921	-7.42921
-8.32921	SR1664	-0.3	-8.02921	SR1664			LY-294002	-4.42921	-7.42921
-8.97921	(-)-Gossypol	-0.25	-8.72921	(-)-Gossypol			Lemborexant	-8.23029	-7.38029
-8.97921	AG-1024	-0.25	-8.72921	AG-1024			Erythromycin	-8.97921	-7.37921
-4.67921	AG-13958	-0.25	-4.42921	AG-13958			Flutamide	-8.92921	-7.37921
-6.07921	AG-1478	-0.25	-5.82921	AG-1478			4-Quinazolinamine	-8.77921	-7.37921
-5.32921	Amastatin	-0.25	-5.07921	Amastatin			Phenoxybenzamine hydrochloride	-8.62921	-7.37921
-4.82921	Amisulpride	-0.25	-4.57921	Amisulpride			Bromhexine hydrochloride	-8.52921	-7.37921
-5.27921	Auranofin	-0.25	-5.02921	Auranofin			GM-6001	-8.52921	-7.37921
-5.57921	Avagacestat	-0.25	-5.32921	Avagacestat			Primidone	-8.52921	-7.37921
-4.61797	AZD-6482	-0.25	-4.36797	AZD-6482			KDS-4103	-8.47921	-7.37921
-8.97921	Benzamil	-0.25	-8.72921	Benzamil			IDE-2	-8.32921	-7.37921
-4.92921	beta-Lapachone	-0.25	-4.67921	beta-Lapachone			Mesna disulfide	-8.17921	-7.37921
-4.97921	CAY10581	-0.25	-4.72921	CAY10581			BAG-956	-7.47921	-7.37921
-4.67921	CCT-129202	-0.25	-4.42921	CCT-129202			Lexibulin hydrochloride	-7.32921	-7.37921
-8.32921	Chlorphenamine maleate	-0.25	-8.07921	Chlorphenamine maleate			Pancuronium bromide	-4.42921	-7.37921
-8.97921	Clevudine	-0.25	-8.72921	Clevudine			Dofetilide	-8.72921	-7.32921
-5.38029	Defactinib (VS-6063, PF-04554878)	-0.25	-5.13029	Defactinib (VS-6063, PF-04554878)			Isoniazid	-8.67921	-7.32921
-6.97921	Delanzomib	-0.25	-6.72921	Delanzomib			L-NAME	-8.52921	-7.32921
-4.72921	Efavirenz	-0.25	-4.47921	Efavirenz			Clindamycin hydrochloride	-8.37921	-7.32921
-5.52921	GBR-12935	-0.25	-5.27921	GBR-12935			Bilobalide	-7.82921	-7.32921
-5.92921	GDC-0349	-0.25	-5.67921	GDC-0349			NCGC00249759-01	-7.57921	-7.32921
-5.07921	HMSL10038	-0.25	-4.82921	HMSL10038			Mithramycin	-7.32921	-7.32921
-5.12921	KW-2449	-0.25	-4.87921	KW-2449			Cerulenin	-7.47921	-7.27921
-4.62921	LFM-A13	-0.25	-4.37921	LFM-A13			Terbinafine hydrochloride	-7.42921	-7.27921
-5.37921	Merck 5	-0.25	-5.12921	Merck 5			Indibulin	-6.67921	-7.27921
-7.57921	NCGC00249759-01	-0.25	-7.32921	NCGC00249759-01			Mifepristone	-6.42921	-7.27921
-5.57921	Noscapine	-0.25	-5.32921	Noscapine			Chlormezanone	-5.72921	-7.27921
-6.87921	ON-01910	-0.25	-6.62921	ON-01910			Decitabine	-4.37921	-7.27921
-4.67921	Paroxetine	-0.25	-4.42921	Paroxetine			Ibandronate sodium hydrate	-8.97921	-7.22921
-5.42921	Pefloxacin	-0.25	-5.17921	Pefloxacin			GYKI-52466	-8.62921	-7.22921
-5.08029	PF-04457845	-0.25	-4.83029	PF-04457845			Bortezomib	-7.32921	-7.22921
-4.87921	PF-3845	-0.25	-4.62921	PF-3845			Daptomycin	-7.07921	-7.22921
-4.82921	Ramipril	-0.25	-4.57921	Ramipril			Protionamide	-6.97921	-7.22921
-8.97921	SID 7969543	-0.25	-8.72921	SID 7969543			Acadesine	-5.02921	-7.22921
-5.37921	TAE-684	-0.25	-5.12921	TAE-684			Prulifloxacin	-4.92921	-7.22921
-4.82921	Tamoxifen	-0.25	-4.57921	Tamoxifen			CCT-137690	-4.67921	-7.22921
-5.42921	TPCK	-0.25	-5.17921	TPCK			SN-38	-6.92921	-7.17921
-4.67921	Vinpocetine	-0.25	-4.42921	Vinpocetine			Thapsigargin	-6.62921	-7.17921
-8.52921	AMG-1	-0.2	-8.32921	AMG-1			Takeda-6d	-5.92921	-7.17921
-8.77921	Flunisolide	-0.2	-8.57921	Flunisolide			Stanozolol	-4.42921	-7.17921
-8.87921	Pazopanib	-0.2	-8.67921	Pazopanib			Gefitinib	-6.11797	-7.16797
-8.27921	VU0483486-1	-0.2	-8.07921	VU0483486-1			NSC319726	-7.57921	-7.12921
-4.97921	ACY-1215	-0.2	-4.77921	ACY-1215			PF-05212384	-7.27921	-7.12921
-5.22921	Artemether	-0.2	-5.02921	Artemether			Carfilzomib	-7.12921	-7.12921
-5.62921	BKM120 (NVP-BKM120, Buparlisib)	-0.2	-5.42921	BKM120 (NVP-BKM120, Buparlisib)			Proscillaridin	-6.97921	-7.12921
-4.62921	Carvedilol	-0.2	-4.42921	Carvedilol			TAK-733	-6.12921	-7.12921
-7.47921	Cerulenin	-0.2	-7.27921	Cerulenin			3-Bromopyruvate	-5.72921	-7.12921
-5.02921	CHIR-265	-0.2	-4.82921	CHIR-265			Glipizide	-5.67921	-7.12921
-4.87921	Costunolide	-0.2	-4.67921	Costunolide			Ruxolitinib (INCB018424)	-4.97921	-7.12921
-5.77921	CPG-52364	-0.2	-5.57921	CPG-52364			AG-14361	-8.97921	-7.07921
-4.77921	Crizotinib (PF-02341066)	-0.2	-4.57921	Crizotinib (PF-02341066)			FK866 (APO866, Daporinad)	-7.87921	-7.07921
-4.87921	DE-096	-0.2	-4.67921	DE-096			SNX-2112	-7.67921	-7.07921
-6.51797	Digoxin	-0.2	-6.31797	Digoxin			NCGC00346747-02	-7.27921	-7.07921
-4.62921	Droxinostat	-0.2	-4.42921	Droxinostat			Ombrabulin	-7.12921	-7.07921
-4.77921	Englerin A	-0.2	-4.57921	Englerin A			Dinaciclib (SCH727965)	-7.07921	-7.07921
-5.17921	Etoposide	-0.2	-4.97921	Etoposide			Tanespimycin	-6.97921	-7.07921
-6.12921	Gemcitabine hydrochloride	-0.2	-5.92921	Gemcitabine hydrochloride			GSK-461364A	-6.27921	-7.07921
-6.12921	GSK-923295	-0.2	-5.92921	GSK-923295			Lumacaftor	-6.17921	-7.07921
-4.67921	Honokiol	-0.2	-4.47921	Honokiol			Double JS-K	-5.42921	-7.07921
-4.62921	IOX2	-0.2	-4.42921	IOX2			SB-206553	-5.17921	-7.07921
-4.92921	IWP-2	-0.2	-4.72921	IWP-2			Elactocin	-7.20705	-7.05705
-5.12921	KI-8751	-0.2	-4.92921	KI-8751			GSK-256066	-8.39041	-7.04041
-4.62921	Manidipine dihydrochloride	-0.2	-4.42921	Manidipine dihydrochloride			Atrasentan (hydrochloride)	-6.13029	-7.03029
-4.67921	Masitinib	-0.2	-4.47921	Masitinib			Pimasertib	-5.87921	-7.02921
-7.12921	MLN-4924	-0.2	-6.92921	MLN-4924			Vicriviroc maleate	-5.52921	-7.02921
-5.12921	Naringenin	-0.2	-4.92921	Naringenin			Caroverine hydrochloride	-5.07921	-7.02921
-7.27921	NCGC00346747-02	-0.2	-7.07921	NCGC00346747-02			MK-2206 2HCl	-4.72921	-7.02921
-4.68029	NCGC00384250-01	-0.2	-4.48029	NCGC00384250-01			Nefiracetam	-4.62921	-7.02921
-6.52921	PF-04691502	-0.2	-6.32921	PF-04691502			Diclofensine	-4.47921	-7.02921
-5.12921	PF-431396	-0.2	-4.92921	PF-431396			2-Ethylhexyl-2-cyano-3,3-diphenylacrylate	-8.57921	-6.97921
-5.42921	PP-121	-0.2	-5.22921	PP-121			(+)-Usniacin	-7.27921	-6.97921
-4.67921	Rosiglitazone	-0.2	-4.47921	Rosiglitazone			Alvespimycin hydrochloride	-7.12921	-6.97921
-4.72921	TWS-119	-0.2	-4.52921	TWS-119			BTM-2C-dimer ketone	-6.07921	-6.97921
-5.07921	Azacitidine	-0.2	-4.87921	Azacitidine			A-443654	-5.92921	-6.97921
-4.82921	Benazepril	-0.2	-4.62921	Benazepril			GSK-1016790A	-4.77921	-6.97921
-4.82921	BMS-509744	-0.2	-4.62921	BMS-509744			Esomeprazole magnesium	-8.97921	-6.92921
-4.82921	BMS-777607	-0.2	-4.62921	BMS-777607			JK 184	-8.92921	-6.92921
-8.92921	Danoprevir	-0.2	-8.72921	Danoprevir			VX-765	-8.17921	-6.92921
-4.82921	Ethinylestradiol	-0.2	-4.62921	Ethinylestradiol			MLN-4924	-7.12921	-6.92921
-8.97921	GANT61	-0.2	-8.77921	GANT61			G-Strophanthin	-7.02921	-6.92921
-8.92921	GSK429286A	-0.2	-8.72921	GSK429286A			Strontium ranelate heptahydrate	-6.97921	-6.92921
-5.57921	NIBR-17	-0.2	-5.37921	NIBR-17			NCGC00241411-01	-5.47921	-6.92921
-8.72921	Niraparib	-0.2	-8.52921	Niraparib			Itraconazole	-4.47921	-6.92921
-8.97921	NSC 23766	-0.2	-8.77921	NSC 23766			Elesclomol (STA-4783)	-6.93029	-6.88029
-4.82921	PLX-4720	-0.2	-4.62921	PLX-4720			Elacridar	-8.57921	-6.87921
-8.72921	PNU-200577	-0.2	-8.52921	PNU-200577			EBPC	-7.87921	-6.87921
-8.97921	Testosterone propionate	-0.2	-8.77921	Testosterone propionate			WAY-600	-7.22921	-6.87921
-8.67921	Tolterodine tartrate	-0.2	-8.47921	Tolterodine tartrate			Retaspimycin	-6.92921	-6.87921
-5.47921	2-Fluoroadenosine	-0.15	-5.32921	2-Fluoroadenosine			GDC-0973	-5.92921	-6.87921
-7.12921	Alvespimycin hydrochloride	-0.15	-6.97921	Alvespimycin hydrochloride			GSK-4112	-4.57921	-6.87921
-4.87921	AURANOFIN	-0.15	-4.72921	AURANOFIN			G?-6983	-8.42921	-6.82921
-8.72921	AZ-3146	-0.15	-8.57921	AZ-3146			Camptothecin	-6.82921	-6.82921
-4.92921	Benserazide	-0.15	-4.77921	Benserazide			Carbidopa	-5.82921	-6.82921
-8.77921	BMS-2	-0.15	-8.62921	BMS-2			Daminozide	-5.07921	-6.82921
-4.92921	BMS-536924	-0.15	-4.77921	BMS-536924			BRL-15572	-4.82921	-6.82921
-4.67921	Brivanib	-0.15	-4.52921	Brivanib			Telotristat etiprate	-4.57921	-6.82921
-4.62921	Cediranib	-0.15	-4.47921	Cediranib			Indomethacin	-4.42921	-6.82921
-4.72921	Chlorhexidine	-0.15	-4.57921	Chlorhexidine			MLN-7243	-6.78029	-6.78029
-5.39041	CX-5461	-0.15	-5.24041	CX-5461			THZ1	-6.53029	-6.78029
-4.62921	Dapoxetine hydrochloride	-0.15	-4.47921	Dapoxetine hydrochloride			ThioTEPA	-8.97921	-6.77921
-4.72921	Dronedarone	-0.15	-4.57921	Dronedarone			Fasudil hydrochloride	-8.82921	-6.77921
-6.12921	Flubendazole	-0.15	-5.97921	Flubendazole			Sepantronium bromide	-6.82921	-6.77921
-4.92921	Foretinib	-0.15	-4.77921	Foretinib			Daunorubicin	-6.62921	-6.77921
-6.62921	Ganetespib (STA-9090)	-0.15	-6.47921	Ganetespib (STA-9090)			SR-3306	-6.27921	-6.77921
-5.12921	Granisetron hydrochloride	-0.15	-4.97921	Granisetron hydrochloride			GSK-2126458	-5.22921	-6.77921
-4.72921	Idronoxil	-0.15	-4.57921	Idronoxil			AR7	-4.77921	-6.77921
-8.02921	MC-1568	-0.15	-7.87921	MC-1568			Dabrafenib	-4.67921	-6.77921
-4.97921	MLN-2480	-0.15	-4.82921	MLN-2480			EPZ-5676	-7.43029	-6.73029
-5.37921	NCGC00185916	-0.15	-5.22921	NCGC00185916			Aciclovir	-8.92921	-6.72921
-4.67921	NCGC00241410-01	-0.15	-4.52921	NCGC00241410-01			Diethylstilbestrol	-8.12921	-6.72921
-4.72921	Osanetant	-0.15	-4.57921	Osanetant			Biochanin A	-7.12921	-6.72921
-4.72921	Ro-31-8425	-0.15	-4.57921	Ro-31-8425			Delanzomib	-6.97921	-6.72921
-4.87921	SB612111	-0.15	-4.72921	SB612111			Oprozomib	-6.77921	-6.72921
-7.42921	Terbinafine hydrochloride	-0.15	-7.27921	Terbinafine hydrochloride			Vinflunine	-6.17921	-6.72921
-4.72921	Tetrandrine	-0.15	-4.57921	Tetrandrine			PD 0325901	-6.07921	-6.72921
-4.77921	AV-412	-0.15	-4.62921	AV-412			NMP	-4.92921	-6.72921
-6.32921	BS-194	-0.15	-6.17921	BS-194			Vincristine sulfate	-7.42921	-6.67921
-6.02921	Carmofur	-0.15	-5.87921	Carmofur			BYL-719	-6.97921	-6.67921
-4.57921	Celecoxib	-0.15	-4.42921	Celecoxib			Rifapentine	-6.42921	-6.67921
-5.28029	Ceritinib (LDK378)	-0.15	-5.13029	Ceritinib (LDK378)			2',3'-Dideoxyinosine	-5.87921	-6.67921
-5.57921	CHIR-124	-0.15	-5.42921	CHIR-124			EPZ015666	-4.68029	-6.63029
-6.52921	Crotamiton	-0.15	-6.37921	Crotamiton			Sumanirole maleate	-7.72921	-6.62921
-7.20705	Elactocin	-0.15	-7.05705	Elactocin			GNE-477	-7.17921	-6.62921
-4.78029	Etomoxir	-0.15	-4.63029	Etomoxir			ON-01910	-6.87921	-6.62921
-5.07921	Fenobam	-0.15	-4.92921	Fenobam			CNF-2024	-6.47921	-6.62921
-5.52921	HMSL10016	-0.15	-5.37921	HMSL10016			Exemestane	-8.77921	-6.57921
-4.77921	Ketoconazole	-0.15	-4.62921	Ketoconazole			Vecuronium bromide	-8.57921	-6.57921
-4.57921	KRP 203	-0.15	-4.42921	KRP 203			Tempol	-8.32921	-6.57921
-4.57921	Pepstatin	-0.15	-4.42921	Pepstatin			LLL-12	-6.62921	-6.57921
-7.27921	PF-05212384	-0.15	-7.12921	PF-05212384			Vinorelbine tartrate	-5.27921	-6.57921
-4.57921	Phenelzine	-0.15	-4.42921	Phenelzine			IDH-C227	-4.92921	-6.57921
-4.77921	SANT-2	-0.15	-4.62921	SANT-2			GW-7647	-4.72921	-6.57921
-4.82921	Saracatinib	-0.15	-4.67921	Saracatinib			LG100268	-4.72921	-6.57921
-5.07921	Telmisartan	-0.15	-4.92921	Telmisartan			ABT-702	-4.42921	-6.57921
-8.07921	Tizanidine hydrochloride	-0.15	-7.92921	Tizanidine hydrochloride			Flurbiprofen	-7.92921	-6.52921
-4.57921	YW3-56	-0.15	-4.42921	YW3-56			Flavopiridol	-6.82921	-6.52921
-4.57921	Zafirlukast	-0.15	-4.42921	Zafirlukast			SNX-5422	-6.52921	-6.52921
-8.92921	Ifomide	-0.15	-8.77921	Ifomide			Cucurbitacin I	-6.42921	-6.52921
-8.92921	PIK-293	-0.15	-8.77921	PIK-293			NVP-AUY922	-6.27921	-6.52921
-8.92921	SJ-172550	-0.15	-8.77921	SJ-172550			Spermidine	-5.72921	-6.52921
-8.92921	VX-702	-0.15	-8.77921	VX-702			Haloperidol	-4.72921	-6.52921
-8.52921	KU-0064	-0.1	-8.42921	KU-0064			NPS-2143	-4.57921	-6.52921
-4.87921	Azathioprine	-0.1	-4.77921	Azathioprine			LY2157299	-4.07921	-6.52921
-4.67921	CP-466722	-0.1	-4.57921	CP-466722			OTSSP167	-6.33029	-6.48029
-4.62921	Dacomitinib	-0.1	-4.52921	Dacomitinib			Myricetin	-8.97921	-6.47921
-4.67921	Duloxetine hydrochloride	-0.1	-4.57921	Duloxetine hydrochloride			Ribitol	-6.87921	-6.47921
-6.42921	GDC-0980	-0.1	-6.32921	GDC-0980			Olmesartan	-6.77921	-6.47921
-4.67921	Icariin	-0.1	-4.57921	Icariin			Ganetespib (STA-9090)	-6.62921	-6.47921
-4.62921	Indapamide	-0.1	-4.52921	Indapamide			10-hydroxycamptothecin	-5.67921	-6.47921
-5.62921	Marizomib	-0.1	-5.52921	Marizomib			Vinblastine	-4.47921	-6.47921
-5.62921	Mycophenolate mofetil	-0.1	-5.52921	Mycophenolate mofetil			Rabeprazole	-4.42921	-6.47921
-4.92921	OAC1	-0.1	-4.82921	OAC1			Estetrol	-8.92921	-6.42921
-4.67921	Teriflunomide	-0.1	-4.57921	Teriflunomide			HLI-373989	-8.92921	-6.42921
-4.67921	Travoprost	-0.1	-4.57921	Travoprost			Veliflapon	-8.52921	-6.42921
-5.33029	Ulixertinib (BVD-523, VRT752271)	-0.1	-5.23029	Ulixertinib (BVD-523, VRT752271)			AZD2014	-6.37921	-6.42921
-4.67921	Ziprasidone hydrochloride	-0.1	-4.57921	Ziprasidone hydrochloride			WS3	-6.12921	-6.42921
-6.02921	(-)-Indolactam V	-0.1	-5.92921	(-)-Indolactam V			Cortivazol	-5.02921	-6.42921
-4.77921	AIM-100	-0.1	-4.67921	AIM-100			Hg-10-102-01	-4.67921	-6.42921
-8.62921	AM-630	-0.1	-8.52921	AM-630			VS-5584 (SB2343)	-6.28029	-6.38029
-7.52921	AMG-208	-0.1	-7.42921	AMG-208			Emtricitabine	-8.77921	-6.37921
-4.77921	AMG-51	-0.1	-4.67921	AMG-51			Nandrolone phenpropionate	-7.52921	-6.37921
-7.47921	BAG-956	-0.1	-7.37921	BAG-956			Colchicine	-7.37921	-6.37921
-4.57921	Bardoxolone methyl	-0.1	-4.47921	Bardoxolone methyl			Clarithromycin	-7.07921	-6.37921
-8.97921	BIBR 1048	-0.1	-8.87921	BIBR 1048			GNE-493	-6.67921	-6.37921
-7.32921	Bortezomib	-0.1	-7.22921	Bortezomib			Crotamiton	-6.52921	-6.37921
-4.77921	Calmidazolium chloride	-0.1	-4.67921	Calmidazolium chloride			Cinacalcet hydrochloride	-6.42921	-6.37921
-8.82921	Cdk4/6 Inhibitor IV	-0.1	-8.72921	Cdk4/6 Inhibitor IV			Ixazomib citrate	-6.42921	-6.37921
-4.72921	Compound 7	-0.1	-4.62921	Compound 7			4-Demethylepipodophyllotoxin	-6.27921	-6.37921
-4.51797	Curcumin	-0.1	-4.41797	Curcumin			cycloheximide	-6.17921	-6.37921
-5.22921	DA-3003-1	-0.1	-5.12921	DA-3003-1			AT-13387AU	-6.07921	-6.37921
-8.12921	Dienogest	-0.1	-8.02921	Dienogest			Emetine	-5.97921	-6.37921
-4.97921	Diltiazem hydrochloride	-0.1	-4.87921	Diltiazem hydrochloride			Quisinostat hydrochloride	-5.57921	-6.37921
-8.87921	Drospirenone	-0.1	-8.77921	Drospirenone			Pravastatin sodium	-4.72921	-6.37921
-4.77921	Erteberel	-0.1	-4.67921	Erteberel			GSI-9	-4.67921	-6.37921
-7.02921	G-Strophanthin	-0.1	-6.92921	G-Strophanthin			LY-411575	-4.57921	-6.37921
-4.82921	Geldanamycin	-0.1	-4.72921	Geldanamycin			Bazedoxifene acetate	-7.22921	-6.32921
-4.72921	Gliclazide	-0.1	-4.62921	Gliclazide			SRT1720	-7.22921	-6.32921
-8.87921	Glycyl-H-1152	-0.1	-8.77921	Glycyl-H-1152			LY-320135	-6.82921	-6.32921
-5.57921	IMD-0354	-0.1	-5.47921	IMD-0354			PF-04691502	-6.52921	-6.32921
-4.77921	Isoliquiritigenin	-0.1	-4.67921	Isoliquiritigenin			GDC-0980	-6.42921	-6.32921
-5.52921	Lificiguat	-0.1	-5.42921	Lificiguat			MLN-2238??	-6.32921	-6.32921
-5.27921	Methyldopa	-0.1	-5.17921	Methyldopa			Noradrenaline bitartrate monohydrate	-4.57921	-6.32921
-5.22921	MG-149	-0.1	-5.12921	MG-149			Digoxin	-6.51797	-6.31797
-6.27921	Monastrol	-0.1	-6.17921	Monastrol			BMS-911543	-8.72921	-6.27921
-4.77921	NCGC00188866-01	-0.1	-4.67921	NCGC00188866-01			D-106669	-6.97921	-6.27921
-5.22921	NCGC00242487	-0.1	-5.12921	NCGC00242487			CPI-613	-6.87921	-6.27921
-8.92921	NVP231	-0.1	-8.82921	NVP231			AZ-628	-5.37921	-6.27921
-4.77921	OSI-930	-0.1	-4.67921	OSI-930			CB-839	-4.83029	-6.23029
-4.57921	PD-0220245	-0.1	-4.47921	PD-0220245			Deguelin	-6.97921	-6.22921
-5.02921	PD-318088	-0.1	-4.92921	PD-318088			Rotenone	-5.87921	-6.22921
-4.97921	Pelitinib	-0.1	-4.87921	Pelitinib			Panobinostat (LBH589)	-5.32921	-6.22921
-8.73029	PF 05175157	-0.1	-8.63029	PF 05175157			Biperiden	-4.67921	-6.22921
-8.67921	Phloretin	-0.1	-8.57921	Phloretin			Zileuton	-4.67921	-6.22921
-4.72921	rac Nebivolol hydrochloride	-0.1	-4.62921	rac Nebivolol hydrochloride			Selegiline hydrochloride	-7.72921	-6.17921
-8.72921	RD-162	-0.1	-8.62921	RD-162			BS-194	-6.32921	-6.17921
-4.57921	Seliciclib	-0.1	-4.47921	Seliciclib			Monastrol	-6.27921	-6.17921
-4.77921	Sophocarpine	-0.1	-4.67921	Sophocarpine			Pluripotin	-6.17921	-6.17921
-8.92921	Sulfasalazine	-0.1	-8.82921	Sulfasalazine			Vindesine sulfate salt	-6.02921	-6.17921
-5.06797	Sunitinib malate	-0.1	-4.96797	Sunitinib malate			Clofarabine	-5.57921	-6.17921
-4.73029	XL-647	-0.0510782	-4.67921	XL-647			AT7519	-5.52921	-6.17921
-8.87921	Bupropion hydrochloride	-0.05	-8.82921	Bupropion hydrochloride			ARRY-162	-5.12921	-6.17921
-8.77921	Fleroxacin	-0.05	-8.72921	Fleroxacin			Kaempferol	-7.72921	-6.12921
-4.62921	KUC105555N-02	-0.05	-4.57921	KUC105555N-02			CGP-60474	-6.72921	-6.12921
-6.62921	LLL-12	-0.05	-6.57921	LLL-12			AVN-944	-5.77921	-6.12921
-4.62921	MEK inhibitor	-0.05	-4.57921	MEK inhibitor			SB-239063	-4.92921	-6.12921
-4.87921	Milrinone	-0.05	-4.82921	Milrinone			Tenofovir disoproxil fumarate	-4.72921	-6.12921
-8.87921	NU-7441	-0.05	-8.82921	NU-7441			Saxagliptin	-4.57921	-6.12921
-7.12921	Ombrabulin	-0.05	-7.07921	Ombrabulin			Torasemide	-4.57921	-6.12921
-4.87921	OSI-420	-0.05	-4.82921	OSI-420			Sulfanilamide	-4.42921	-6.12921
-4.87921	PF-477736	-0.05	-4.82921	PF-477736			Vandetanib	-4.42921	-6.12921
-8.62921	Praziquantel	-0.05	-8.57921	Praziquantel			Andrographolide	-6.11797	-6.11797
-4.87921	SCH-79797	-0.05	-4.82921	SCH-79797			ADX-47273	-8.92921	-6.07921
-4.87921	Spautin-1	-0.05	-4.82921	Spautin-1			Amphotericin B	-8.47921	-6.07921
-8.97921	Terazosin hydrochloride	-0.05	-8.92921	Terazosin hydrochloride			RITA	-8.42921	-6.07921
-4.72921	6-Bromoindirubin-3'-acetoxime	-0.05	-4.67921	6-Bromoindirubin-3'-acetoxime			Floxuridine	-6.77921	-6.07921
-4.47921	Amiodarone hydrochloride	-0.05	-4.42921	Amiodarone hydrochloride			(+)-JQ1	-6.47921	-6.07921
-5.22921	AS-1949490	-0.05	-5.17921	AS-1949490			Methylrosaniline chloride	-6.07921	-6.07921
-4.82921	AZ-960	-0.05	-4.77921	AZ-960			Picropodophyllin	-5.82921	-6.07921
-5.57921	Azalomycin-B	-0.05	-5.52921	Azalomycin-B			PD-166285	-5.77921	-6.07921
-4.67921	AZD-4547	-0.05	-4.62921	AZD-4547			SNS-032	-5.77921	-6.07921
-4.82921	Batimastat	-0.05	-4.77921	Batimastat			KU 0060648	-5.47921	-6.07921
-7.52921	BEZ-235	-0.05	-7.47921	BEZ-235			Dacinostat	-5.32921	-6.07921
-6.42921	Cinacalcet hydrochloride	-0.05	-6.37921	Cinacalcet hydrochloride			Silmitasertib	-5.22921	-6.07921
-5.47921	Combretastatin A-4	-0.05	-5.42921	Combretastatin A-4			BAY-80-6946	-5.09041	-6.04041
-4.72921	Crenolanib	-0.05	-4.67921	Crenolanib			STF-083010	-8.72921	-6.02921
-5.02921	CVT-6883	-0.05	-4.97921	CVT-6883			1-alpha-Hydroxyergocalciferol	-8.57921	-6.02921
-4.52921	Deferasirox	-0.05	-4.47921	Deferasirox			Mosapride citrate	-7.32921	-6.02921
-4.57921	Degrasyn	-0.05	-4.52921	Degrasyn			GSK-615	-6.67921	-6.02921
-6.93029	Elesclomol (STA-4783)	-0.05	-6.88029	Elesclomol (STA-4783)			Levonorgestrel	-6.07921	-6.02921
-4.92921	Gallamine triethiodide	-0.05	-4.87921	Gallamine triethiodide			Simvastatin	-5.62921	-6.02921
-4.67921	GW-0742	-0.05	-4.62921	GW-0742			Trichostatin A	-5.62921	-6.02921
-4.47921	IDH-001	-0.05	-4.42921	IDH-001			Acemetacin	-5.32921	-6.02921
-6.42921	Ixazomib citrate	-0.05	-6.37921	Ixazomib citrate			Mebendazole	-5.32921	-6.02921
-4.48029	KI-696	-0.05	-4.43029	KI-696			Racecadotril	-5.07921	-6.02921
-4.77921	KL001	-0.05	-4.72921	KL001			VU0483487-1	-5.07921	-6.02921
-4.67921	KN-93	-0.05	-4.62921	KN-93			G?-6976	-5.02921	-6.02921
-4.47921	KUC107550N	-0.05	-4.42921	KUC107550N			GR-159897	-4.72921	-6.02921
-4.57921	L-Thyroxine	-0.05	-4.52921	L-Thyroxine			Epacadostat (INCB024360)	-4.83029	-5.98029
-6.02921	Lactulose	-0.05	-5.97921	Lactulose			Loratadine	-7.42921	-5.97921
-4.82921	LDE225 (NVP-LDE225,Erismodegib)	-0.05	-4.77921	LDE225 (NVP-LDE225,Erismodegib)			KX-01	-6.77921	-5.97921
-6.07921	Levonorgestrel	-0.05	-6.02921	Levonorgestrel			Flubendazole	-6.12921	-5.97921
-4.82921	Lomibuvir	-0.05	-4.77921	Lomibuvir			Lactulose	-6.02921	-5.97921
-4.77921	LRRK2-IN-1	-0.05	-4.72921	LRRK2-IN-1			KRN-633	-5.92921	-5.97921
-4.82921	Monatepil	-0.05	-4.77921	Monatepil			NCGC00238624	-5.87921	-5.97921
-7.52921	Mubritinib	-0.05	-7.47921	Mubritinib			Ro 51	-5.57921	-5.97921
-4.77921	NCGC00241036-01	-0.05	-4.72921	NCGC00241036-01			Piperine	-5.42921	-5.97921
-4.77921	NCGC00262376	-0.05	-4.72921	NCGC00262376			SCH-900776	-5.32921	-5.97921
-4.92921	NCGC00344999-01	-0.05	-4.87921	NCGC00344999-01			Niclosamide	-8.97921	-5.92921
-4.72921	NU-6027	-0.05	-4.67921	NU-6027			Akt-I-1	-8.72921	-5.92921
-4.47921	NVP-BSK805	-0.05	-4.42921	NVP-BSK805			Enoxacin	-8.52921	-5.92921
-5.92921	Oligomycin A	-0.05	-5.87921	Oligomycin A			FMK	-6.97921	-5.92921
-6.77921	Oprozomib	-0.05	-6.72921	Oprozomib			R-1487	-6.47921	-5.92921
-7.47921	Paeonol	-0.05	-7.42921	Paeonol			MK-1775	-6.42921	-5.92921
-4.47921	PD-173074	-0.05	-4.42921	PD-173074			Gemcitabine hydrochloride	-6.12921	-5.92921
-4.67921	Pentamidine isethionate	-0.05	-4.62921	Pentamidine isethionate			GSK-923295	-6.12921	-5.92921
-7.47921	PIK-75	-0.05	-7.42921	PIK-75			(-)-Indolactam V	-6.02921	-5.92921
-4.97921	Prasugrel hydrochloride	-0.05	-4.92921	Prasugrel hydrochloride			KW-2478	-5.82921	-5.92921
-4.52921	Prazosin hydrochloride	-0.05	-4.47921	Prazosin hydrochloride			Aspartame	-5.57921	-5.92921
-6.92921	Retaspimycin	-0.05	-6.87921	Retaspimycin			FASN BI	-5.22921	-5.92921
-5.02921	Rose Bengal disodium	-0.05	-4.97921	Rose Bengal disodium			Fluvoxamine	-5.12921	-5.92921
-4.77921	Safinamide mesilate	-0.05	-4.72921	Safinamide mesilate			Tofacitinib	-4.82921	-5.92921
-4.72921	SAG	-0.05	-4.67921	SAG			VU0483488-1	-4.57921	-5.92921
-5.47921	Salinomycin	-0.05	-5.42921	Salinomycin			PI-103	-5.46797	-5.91797
-6.82921	Sepantronium bromide	-0.05	-6.77921	Sepantronium bromide			Sparfloxacin	-6.34041	-5.89041
-5.07921	SG-00529	-0.05	-5.02921	SG-00529			Molidustat (BAY85-3934)	-4.63029	-5.88029
-4.72921	SGC 0946	-0.05	-4.67921	SGC 0946			Brivudine	-8.77921	-5.87921
-4.77921	SR 33805 oxalate	-0.05	-4.72921	SR 33805 oxalate			1-(2 -Deoxy-2 -fluoro-b-D-arabinofuranosyl)uracil	-7.42921	-5.87921
-6.97921	Strontium ranelate heptahydrate	-0.05	-6.92921	Strontium ranelate heptahydrate			Carmofur	-6.02921	-5.87921
-5.47921	Suramin sodium	-0.05	-5.42921	Suramin sodium			Oligomycin A	-5.92921	-5.87921
-4.67921	TAK-875	-0.05	-4.62921	TAK-875			AZ 11645373	-5.52921	-5.87921
-4.67921	Valspodar	-0.05	-4.62921	Valspodar			KUC111774N-03	-5.42921	-5.87921
-4.97921	Vatalanib dihydrochloride	-0.05	-4.92921	Vatalanib dihydrochloride			Limonin	-8.02921	-5.82921
-4.57921	Wyeth Cot inhibitor-2	-0.05	-4.52921	Wyeth Cot inhibitor-2			MK-2461	-7.42921	-5.82921
-4.77921	WZ-3146	-0.05	-4.72921	WZ-3146			TCS JNK 5a	-6.37921	-5.82921
-8.42921	Bayer-18	-0.05	-8.37921	Bayer-18			AG-1478	-6.07921	-5.82921
-8.92921	Cyanein	-0.05	-8.87921	Cyanein			Ponatinib (AP24534)	-5.77921	-5.82921
-8.82921	KUC103669N-04	-0.05	-8.77921	KUC103669N-04			BMS-3	-5.67921	-5.82921
-8.07921	Nitrofurazone	-0.05	-8.02921	Nitrofurazone			Rebeccamycin	-5.62921	-5.82921
-8.82921	RWJ-67657	-0.05	-8.77921	RWJ-67657			Isradipine	-4.62921	-5.82921
-8.92921	SR-3677	-0.05	-8.87921	SR-3677			Silybin	-4.57921	-5.82921
-8.92921	Talmapimod	-0.05	-8.87921	Talmapimod			Zaldaride maleate	-4.42921	-5.82921
-8.67921	Taxifolin	-0.05	-8.62921	Taxifolin			Zolmitriptan	-8.57921	-5.77921
-8.92921	TG-101348	-0.05	-8.87921	TG-101348			Ivachtin	-8.17921	-5.77921
-8.82921	Y-39983	-0.05	-8.77921	Y-39983			Capecitabine	-6.37921	-5.77921
-8.92921	17_-hydroxy Wortmannin	0	-8.92921	17_-hydroxy Wortmannin			KU-0063794	-6.22921	-5.77921
-4.57921	2-Methoxyestradiol	0	-4.57921	2-Methoxyestradiol			GSK837149A	-5.67921	-5.77921
-8.47921	A-803467	0	-8.47921	A-803467			Volasertib (BI 6727)	-5.52921	-5.77921
-4.57921	AEE-788	0	-4.57921	AEE-788			HMSL10084	-5.32921	-5.77921
-6.11797	Andrographolide	0	-6.11797	Andrographolide			IVX-214	-5.27921	-5.77921
-4.57921	Aprepitant	0	-4.57921	Aprepitant			Tricirbine	-5.12921	-5.77921
-4.67921	ARRY-520	0	-4.67921	ARRY-520			Pyrimethamine	-4.97921	-5.77921
-4.47921	Avasimibe	0	-4.47921	Avasimibe			ARRY-380	-4.82921	-5.77921
-4.62921	BMS-794833	0	-4.62921	BMS-794833			Arbidol	-4.67921	-5.77921
-7.72921	Calcium folinate	0	-7.72921	Calcium folinate			Fluorouracil	-4.67921	-5.77921
-6.82921	Camptothecin	0	-6.82921	Camptothecin			Regorafenib (BAY 73-4506)	-4.62921	-5.77921
-5.37921	Cantharidin	0	-5.37921	Cantharidin			NU-6102	-4.57921	-5.77921
-4.57921	Carboxyamidotriazole	0	-4.57921	Carboxyamidotriazole			Monensin sodium salt	-5.24041	-5.74041
-7.12921	Carfilzomib	0	-7.12921	Carfilzomib			PT-2385	-8.63029	-5.73029
-4.72921	Ciclopirox	0	-4.72921	Ciclopirox			GDC-0941	-6.02921	-5.72921
-4.77921	Cinchonidine	0	-4.77921	Cinchonidine			Scopolamine methylbromide	-5.12921	-5.72921
-5.32921	Cisplatin	0	-5.32921	Cisplatin			Seocalcitol	-5.02921	-5.72921
-8.97921	Clonidine	0	-8.97921	Clonidine			SL-327	-4.77921	-5.72921
-4.67921	Clotrimazole	0	-4.67921	Clotrimazole			Mps1-IN-1	-5.08029	-5.68029
-8.02921	CT-98014	0	-8.02921	CT-98014			Theophyllamine	-8.72921	-5.67921
-7.07921	Dinaciclib (SCH727965)	0	-7.07921	Dinaciclib (SCH727965)			Temozolomide	-6.97921	-5.67921
-8.92921	Doramapimod	0	-8.92921	Doramapimod			ABT-263 (Navitoclax)	-6.82921	-5.67921
-8.77921	Embelin	0	-8.77921	Embelin			GDC-0349	-5.92921	-5.67921
-4.92921	Entinostat	0	-4.92921	Entinostat			Fenbendazole	-5.67921	-5.67921
-4.63029	EPZ005687	0	-4.63029	EPZ005687			NVP-BGT226	-5.57921	-5.67921
-4.62921	Erlotinib hydrochloride	0	-4.62921	Erlotinib hydrochloride			PF-3758309	-5.22921	-5.67921
-4.42921	Etomidate	0	-4.42921	Etomidate			Milciclib	-5.17921	-5.67921
-5.67921	Fenbendazole	0	-5.67921	Fenbendazole			Retigabine	-4.57921	-5.67921
-8.77921	Finasteride	0	-8.77921	Finasteride			BMS-595	-5.43029	-5.63029
-8.92921	Ganciclovir	0	-8.92921	Ganciclovir			AMG-458	-8.97921	-5.62921
-4.67921	Gandotinib	0	-4.67921	Gandotinib			Lacosamide	-8.97921	-5.62921
-5.17921	GNE-490	0	-5.17921	GNE-490			Fotemustine	-8.32921	-5.62921
-4.67921	GPLG-0634	0	-4.67921	GPLG-0634			Flumazenil	-7.12921	-5.62921
-4.72921	GSK-1070916A	0	-4.72921	GSK-1070916A			MG-132	-6.52921	-5.62921
-4.73029	GSK484	0	-4.73029	GSK484			M344	-5.62921	-5.62921
-4.67921	GW-5074	0	-4.67921	GW-5074			CAL-101 (Idelalisib, GS-1101)	-5.57921	-5.62921
-4.82921	HMSL10019	0	-4.82921	HMSL10019			NCGC00344990-01	-5.37921	-5.62921
-8.92921	Hypothemycin	0	-8.92921	Hypothemycin			Bendamustine	-5.27921	-5.62921
-4.67921	IKK16	0	-4.67921	IKK16			CL 82198	-5.27921	-5.62921
-4.42921	Iloperidone	0	-4.42921	Iloperidone			NCGC00188382-01	-5.27921	-5.62921
-8.97921	Ingenol mebutate	0	-8.97921	Ingenol mebutate			Abexinostat	-5.17921	-5.62921
-4.72921	Ivacaftor	0	-4.72921	Ivacaftor			BD-1047	-5.12921	-5.62921
-4.77921	JS-59-4	0	-4.77921	JS-59-4			PHA-690509	-5.12921	-5.62921
-5.07921	JTC-801	0	-5.07921	JTC-801			Tubacin	-5.07921	-5.62921
-7.87921	Ketotifen	0	-7.87921	Ketotifen			AR-42	-5.02921	-5.62921
-5.42921	KN-62	0	-5.42921	KN-62			Etodolac	-4.82921	-5.62921
-4.62921	L-690330	0	-4.62921	L-690330			Kartogenin	-9.02921	-5.57921
-4.48029	LLY-507	0	-4.48029	LLY-507			RO4929097	-8.77921	-5.57921
-4.77921	Lonafarnib	0	-4.77921	Lonafarnib			CPG-52364	-5.77921	-5.57921
-4.67921	Loperamide	0	-4.67921	Loperamide			Terameprocol	-5.47921	-5.57921
-4.72921	LY-2874455	0	-4.72921	LY-2874455			VER-82576	-5.32921	-5.57921
-5.62921	M344	0	-5.62921	M344			Hesperadin	-5.22921	-5.57921
-4.87921	Malotilate	0	-4.87921	Malotilate			Withaferin A	-5.17921	-5.57921
-4.82921	Methylene blue	0	-4.82921	Methylene blue			C.I. 1040	-5.07921	-5.57921
-6.07921	Methylrosaniline chloride	0	-6.07921	Methylrosaniline chloride			GSK-3787	-5.07921	-5.57921
-7.32921	Mithramycin	0	-7.32921	Mithramycin			Canertinib	-4.82921	-5.57921
-6.32921	MLN-2238??	0	-6.32921	MLN-2238??			Trimetrexate	-4.72921	-5.57921
-6.78029	MLN-7243	0	-6.78029	MLN-7243			Resistomycin	-4.67921	-5.57921
-4.77921	NCGC00161703	0	-4.77921	NCGC00161703			Doxorubicin (Adriamycin)	-4.42921	-5.57921
-4.47921	NCGC00263018-01	0	-4.47921	NCGC00263018-01			Artenimol	-8.97921	-5.52921
-4.82921	NCGC00263020-01	0	-4.82921	NCGC00263020-01			Bleomycin Sulfate	-8.72921	-5.52921
-4.83029	NCGC00499183-01	0	-4.83029	NCGC00499183-01			Ginkgolide A	-8.12921	-5.52921
-4.72921	Nesbuvir	0	-4.72921	Nesbuvir			Laropiprant	-7.87921	-5.52921
-8.97921	NVP-BHG712	0	-8.97921	NVP-BHG712			AZD-1480	-6.87921	-5.52921
-4.52921	Oridonin	0	-4.52921	Oridonin			A-674563	-6.42921	-5.52921
-4.57921	PD-153035	0	-4.57921	PD-153035			7-Hydroxystaurosporine	-6.32921	-5.52921
-4.77921	PF-4708671	0	-4.77921	PF-4708671			ASR-isobudimer-SO2Ph-4-CH2OC(O)NMe2	-6.12921	-5.52921
-4.47921	PF-8380	0	-4.47921	PF-8380			Cladribine	-5.82921	-5.52921
-4.72921	Phenformin hydrochloride	0	-4.72921	Phenformin hydrochloride			Marizomib	-5.62921	-5.52921
-4.47921	Piboserod hydrochloride	0	-4.47921	Piboserod hydrochloride			Mycophenolate mofetil	-5.62921	-5.52921
-5.07921	PIK-294	0	-5.07921	PIK-294			Azalomycin-B	-5.57921	-5.52921
-4.97921	Pimecrolimus	0	-4.97921	Pimecrolimus			SCH-900435	-5.32921	-5.52921
-6.17921	Pluripotin	0	-6.17921	Pluripotin			ITF2357 (Givinostat)	-5.27921	-5.52921
-4.57921	PNU-74654	0	-4.57921	PNU-74654			AMG-47a	-5.22921	-5.52921
-4.82921	Prochlorperazine dimaleate	0	-4.82921	Prochlorperazine dimaleate			GW 843682X	-5.22921	-5.52921
-4.42921	Quinidine	0	-4.42921	Quinidine			KUC107871N-04	-5.22921	-5.52921
-4.77921	Reversine	0	-4.77921	Reversine			Everolimus	-5.12921	-5.52921
-4.42921	Ritodrine hydrochloride	0	-4.42921	Ritodrine hydrochloride			Secin H3	-4.97921	-5.52921
-5.12921	Rizatriptan benzoate	0	-5.12921	Rizatriptan benzoate			Aloin	-4.87921	-5.52921
-8.82921	Sapitinib	0	-8.82921	Sapitinib			MK-767	-4.82921	-5.52921
-4.83029	SAR405	0	-4.83029	SAR405			ASP-3026	-4.77921	-5.52921
-8.87921	SB-216763	0	-8.87921	SB-216763			Rotundine	-4.77921	-5.52921
-4.62921	SB-743921	0	-4.62921	SB-743921			Amuvatinib	-5.21797	-5.51797
-4.42921	Sclareolide	0	-4.42921	Sclareolide			CAA0225	-8.22921	-5.47921
-5.12921	Sibutramine hydrochloride	0	-5.12921	Sibutramine hydrochloride			Eflornithine Hydrochloride	-7.97921	-5.47921
-6.52921	SNX-5422	0	-6.52921	SNX-5422			Bumetanide	-7.92921	-5.47921
-8.38029	ST 2825	0	-8.38029	ST 2825			Oxcarbazepine	-7.37921	-5.47921
-4.72921	STA 5326	0	-4.72921	STA 5326			Topotecan HCl	-6.57921	-5.47921
-5.37921	Tetracycline hydrochloride	0	-5.37921	Tetracycline hydrochloride			MG-115	-6.32921	-5.47921
-4.77921	Tetrahydroberberine	0	-4.77921	Tetrahydroberberine			SB-505124	-6.22921	-5.47921
-4.77921	TG-101209	0	-4.77921	TG-101209			PF-03814735	-5.92921	-5.47921
-4.52921	Theobromine	0	-4.52921	Theobromine			AMG-Tie2-1	-5.77921	-5.47921
-4.77921	Thiazovivin	0	-4.77921	Thiazovivin			IMD-0354	-5.57921	-5.47921
-5.28029	TIC10	0	-5.28029	TIC10			CYC-116	-5.07921	-5.47921
-4.72921	Tioconazole	0	-4.72921	Tioconazole			Licofelone	-4.72921	-5.47921
-4.62921	Tivozanib	0	-4.62921	Tivozanib			PRP003-013	-4.62921	-5.47921
-4.62921	Tranexamic acid	0	-4.62921	Tranexamic acid			Metolazone	-7.32921	-5.42921
-8.77921	Valproic acid sodium salt	0	-8.77921	Valproic acid sodium salt			SB-525334	-5.97921	-5.42921
-5.02921	Voriconazole	0	-5.02921	Voriconazole			Propofol	-5.87921	-5.42921
-8.87921	WAY-100635	0	-8.87921	WAY-100635			BKM120 (NVP-BKM120, Buparlisib)	-5.62921	-5.42921
-4.47921	WZ-8040	0	-4.47921	WZ-8040			CHIR-124	-5.57921	-5.42921
-8.12921	Alectinib (CH5424802)	0.05	-8.17921	Alectinib (CH5424802)			Lificiguat	-5.52921	-5.42921
-9.68419	Atracurium besylate	0.05	-9.73419	Atracurium besylate			Combretastatin A-4	-5.47921	-5.42921
-8.87921	GSK 269962	0.05	-8.92921	GSK 269962			Salinomycin	-5.47921	-5.42921
-8.87921	SU-5402	0.05	-8.92921	SU-5402			Suramin sodium	-5.47921	-5.42921
-8.87921	TAME	0.05	-8.92921	TAME			KN-62	-5.42921	-5.42921
-8.87921	Triptolide	0.05	-8.92921	Triptolide			WAY-204688	-5.37921	-5.42921
-8.87921	Vismodegib (GDC-0449)	0.05	-8.92921	Vismodegib (GDC-0449)			Melphalan	-5.12921	-5.42921
-4.77921	Ak-7	0.05	-4.82921	Ak-7			BMS-265246	-5.02921	-5.42921
-4.42921	Amonafide	0.05	-4.47921	Amonafide			TAK-901	-4.97921	-5.42921
-4.62921	Amygdalin	0.05	-4.67921	Amygdalin			PHA-408	-4.92921	-5.42921
-4.62921	AST-1306	0.05	-4.67921	AST-1306			Selumetinib	-4.77921	-5.42921
-5.22921	AT-9283	0.05	-5.27921	AT-9283			Apratastat	-4.47921	-5.42921
-6.37921	AZD2014	0.05	-6.42921	AZD2014			BI-D1870	-4.47921	-5.42921
-4.77921	AZD7545	0.05	-4.82921	AZD7545			Indiplon	-4.42921	-5.42921
-4.92921	Baicalin	0.05	-4.97921	Baicalin			Pyridostatin	-8.93029	-5.38029
-4.67921	Baricitinib	0.05	-4.72921	Baricitinib			DEFEROXAMINE MESYLATE	-5.68029	-5.38029
-4.62921	BMS-345541	0.05	-4.67921	BMS-345541			WEHI-539	-5.18029	-5.38029
-4.67921	Busulfan	0.05	-4.72921	Busulfan			Estramustine phosphate sodium	-8.97921	-5.37921
-4.67921	CA-074 Me	0.05	-4.72921	CA-074 Me			TG-89	-8.32921	-5.37921
-4.47921	Chelerythrine chloride	0.05	-4.52921	Chelerythrine chloride			Balofloxacin	-7.92921	-5.37921
-4.67921	Cinchonine dihydrochloride	0.05	-4.72921	Cinchonine dihydrochloride			Temocapril hydrochloride	-7.42921	-5.37921
-5.12921	Clorsulon	0.05	-5.17921	Clorsulon			Actinomycin D	-7.22921	-5.37921
-4.67921	CP-724714	0.05	-4.72921	CP-724714			Ansamitocin P3	-6.32921	-5.37921
-4.67921	Entecavir	0.05	-4.72921	Entecavir			R-547	-6.17921	-5.37921
-4.67921	EO-1428	0.05	-4.72921	EO-1428			Salirasib	-5.97921	-5.37921
-5.17921	Fascaplysin	0.05	-5.22921	Fascaplysin			AC-261066	-5.67921	-5.37921
-4.72921	Flunarizine	0.05	-4.77921	Flunarizine			NIBR-17	-5.57921	-5.37921
-4.97921	Fluvastatin sodium	0.05	-5.02921	Fluvastatin sodium			HMSL10016	-5.52921	-5.37921
-5.02921	Fulvestrant	0.05	-5.07921	Fulvestrant			Cantharidin	-5.37921	-5.37921
-5.13029	Gilteritinib	0.05	-5.18029	Gilteritinib			Tetracycline hydrochloride	-5.37921	-5.37921
-4.73029	GKT137831	0.05	-4.78029	GKT137831			Mocetinostat	-5.17921	-5.37921
-4.62921	GSK-2334470	0.05	-4.67921	GSK-2334470			HMSL10077	-4.82921	-5.37921
-4.62921	GSK525768	0.05	-4.67921	GSK525768			Epirubicin hydrochloride	-4.77921	-5.37921
-4.47921	Hexestrol	0.05	-4.52921	Hexestrol			Ergosterol	-4.42921	-5.37921
-5.27921	Ispinesib	0.05	-5.32921	Ispinesib			Omecamtiv mecarbil	-4.37921	-5.37921
-4.63029	Ivosidenib	0.05	-4.68029	Ivosidenib			AS-605240	-6.34041	-5.34041
-4.62921	JNJ-26854165 (Serdemetan)	0.05	-4.67921	JNJ-26854165 (Serdemetan)			CB-5083	-5.83029	-5.33029
-5.12921	JNJ-7706621	0.05	-5.17921	JNJ-7706621			AZD6738	-5.28029	-5.33029
-4.62921	KI-20227	0.05	-4.67921	KI-20227			AZD-5363	-8.97921	-5.32921
-5.92921	KRN-633	0.05	-5.97921	KRN-633			PD-166793	-8.97921	-5.32921
-4.62921	Laquinimod	0.05	-4.67921	Laquinimod			Tiopronin	-7.62921	-5.32921
-4.92921	LDN-193189	0.05	-4.97921	LDN-193189			S6K-18	-6.07921	-5.32921
-4.47921	Lopinavir	0.05	-4.52921	Lopinavir			I-BET762	-5.82921	-5.32921
-4.67921	Maprotiline hydrochloride	0.05	-4.72921	Maprotiline hydrochloride			Perindopril	-5.82921	-5.32921
-4.42921	Mefloquine	0.05	-4.47921	Mefloquine			Avagacestat	-5.57921	-5.32921
-4.77921	Nanchangmycin	0.05	-4.82921	Nanchangmycin			Noscapine	-5.57921	-5.32921
-4.42921	Nifekalant	0.05	-4.47921	Nifekalant			2-Fluoroadenosine	-5.47921	-5.32921
-4.42921	OSU-03012	0.05	-4.47921	OSU-03012			Cisplatin	-5.32921	-5.32921
-4.47921	Perhexiline	0.05	-4.52921	Perhexiline			Ispinesib	-5.27921	-5.32921
-4.68029	Pexidartinib (PLX3397)	0.05	-4.73029	Pexidartinib (PLX3397)			PP242	-5.17921	-5.32921
-5.77921	Ponatinib (AP24534)	0.05	-5.82921	Ponatinib (AP24534)			Merck-22-6	-5.02921	-5.32921
-4.63029	PRT062607 (P505-15, BIIB057) HCl	0.05	-4.68029	PRT062607 (P505-15, BIIB057) HCl			Pracinostat	-5.02921	-5.32921
-7.46797	RG-108	0.05	-7.51797	RG-108			Tripterin	-4.92921	-5.32921
-4.77921	SB-431542	0.05	-4.82921	SB-431542			Scopine	-4.87921	-5.32921
-4.42921	Sitagliptin	0.05	-4.47921	Sitagliptin			TG-100115	-4.77921	-5.32921
-4.77921	SMI-4a	0.05	-4.82921	SMI-4a			IKK-3 Inhibitor IX	-4.72921	-5.32921
-4.62921	TAK-285	0.05	-4.67921	TAK-285			Ubenimex	-4.72921	-5.32921
-4.67921	TAK-715	0.05	-4.72921	TAK-715			Dipyridamole	-4.62921	-5.32921
-4.72921	Teniposide	0.05	-4.77921	Teniposide			Fisetin	-4.62921	-5.32921
-4.67921	Tozasertib	0.05	-4.72921	Tozasertib			ARRY-520	-8.93029	-5.28029
-5.37921	WAY-204688	0.05	-5.42921	WAY-204688			TIC10	-5.28029	-5.28029
-5.28029	AZD6738	0.05	-5.33029	AZD6738			Dalcetrapib	-7.02921	-5.27921
-5.57921	CAL-101 (Idelalisib, GS-1101)	0.05	-5.62921	CAL-101 (Idelalisib, GS-1101)			Moxifloxacin hydrochloride monohydrate	-6.42921	-5.27921
-4.36797	ENMD-981693	0.05	-4.41797	ENMD-981693			IC-87114	-6.02921	-5.27921
-8.07921	Eprosartan mesylate	0.05	-8.12921	Eprosartan mesylate			IRAK-1-4 Inhibitor I	-5.87921	-5.27921
-4.36797	FASN MRK	0.05	-4.41797	FASN MRK			WYE-354	-5.72921	-5.27921
-4.57921	Fenofibrate	0.05	-4.62921	Fenofibrate			Antimycin A	-5.57921	-5.27921
-4.57921	Fingolimod hydrochloride	0.05	-4.62921	Fingolimod hydrochloride			GBR-12935	-5.52921	-5.27921
-7.32921	Lexibulin hydrochloride	0.05	-7.37921	Lexibulin hydrochloride			AT-9283	-5.22921	-5.27921
-4.57921	NCGC00168459-01	0.05	-4.62921	NCGC00168459-01			NSC-87877	-5.17921	-5.27921
-4.82921	SB1518	0.05	-4.87921	SB1518			Banoxantrone	-5.12921	-5.27921
-8.82921	Tie-2 kinase inhibitor	0.05	-8.87921	Tie-2 kinase inhibitor			AHPN	-4.92921	-5.27921
-4.82921	Viracept	0.05	-4.87921	Viracept			Hydroxocobalamin	-4.92921	-5.27921
-4.67921	16,16-dimethyl PGE2	0.1	-4.77921	16,16-dimethyl PGE2			WYE-687	-4.87921	-5.27921
-8.82921	17 alpha-propionate	0.1	-8.92921	17 alpha-propionate			Oxamflatin	-4.82921	-5.27921
-8.82921	A 839977	0.1	-8.92921	A 839977			PHA-793887	-4.72921	-5.27921
-4.62921	Afatinib	0.1	-4.72921	Afatinib			CX-5461	-5.39041	-5.24041
-8.27921	Alfuzosin hydrochloride	0.1	-8.37921	Alfuzosin hydrochloride			Ulixertinib (BVD-523, VRT752271)	-5.33029	-5.23029
-4.62921	Alprostadil	0.1	-4.72921	Alprostadil			RX-3117	-5.13029	-5.23029
-4.72921	Atropine	0.1	-4.82921	Atropine			aderbasib	-4.78029	-5.23029
-4.67921	Axitinib	0.1	-4.77921	Axitinib			Selinexor (KPT-330)	-4.63029	-5.23029
-7.62921	AZD-8055	0.1	-7.72921	AZD-8055			NSC-48006	-8.37921	-5.22921
-4.92921	AZD7762	0.1	-5.02921	AZD7762			Buflomedil hydrochloride	-6.77921	-5.22921
-4.92921	BIX-01294	0.1	-5.02921	BIX-01294			Sildenafil citrate	-5.92921	-5.22921
-5.12921	BX-912	0.1	-5.22921	BX-912			CUDC-101	-5.87921	-5.22921
-7.37921	Carbazochrome sodium sulfonate	0.1	-7.47921	Carbazochrome sodium sulfonate			Irinotecan	-5.77921	-5.22921
-4.92921	CCT-018159	0.1	-5.02921	CCT-018159			PKC 412	-5.62921	-5.22921
-6.42921	Cucurbitacin I	0.1	-6.52921	Cucurbitacin I			Lestaurtinib???	-5.57921	-5.22921
-4.67921	Cyclophosphamide	0.1	-4.77921	Cyclophosphamide			PP-121	-5.42921	-5.22921
-4.67921	CYT387	0.1	-4.77921	CYT387			NCGC00185916	-5.37921	-5.22921
-8.72921	Disufenton sodium	0.1	-8.82921	Disufenton sodium			Fascaplysin	-5.17921	-5.22921
-4.67921	Dovitinib	0.1	-4.77921	Dovitinib			BX-912	-5.12921	-5.22921
-4.62921	Doxifluridine	0.1	-4.72921	Doxifluridine			HMSL10015	-5.02921	-5.22921
-8.07921	Echinomycin	0.1	-8.17921	Echinomycin			Camostat mesylate	-4.92921	-5.22921
-4.47921	Felbamate	0.1	-4.57921	Felbamate			Mycophenolic acid	-4.87921	-5.22921
-8.77921	Fomepizole	0.1	-8.87921	Fomepizole			AT-406	-4.82921	-5.22921
-5.67921	GSK837149A	0.1	-5.77921	GSK837149A			SNS-314	-4.77921	-5.22921
-8.77921	LY-2886721	0.1	-8.87921	LY-2886721			BI-2536	-4.72921	-5.22921
-4.47921	MGCD-265	0.1	-4.57921	MGCD-265			Meclizine hydrochloride	-4.67921	-5.22921
-4.67921	Mitotane	0.1	-4.77921	Mitotane			Vitamin B12	-5.69041	-5.19041
-5.87921	NCGC00238624	0.1	-5.97921	NCGC00238624			Gilteritinib	-5.13029	-5.18029
-5.17921	NSC-87877	0.1	-5.27921	NSC-87877			Idoxuridine	-8.37921	-5.17921
-4.72921	OSI-027	0.1	-4.82921	OSI-027			Formononetin	-7.97921	-5.17921
-4.62921	Parthenolide	0.1	-4.72921	Parthenolide			Cortisone acetate	-7.27921	-5.17921
-4.62921	Rifaximin	0.1	-4.72921	Rifaximin			CAY10505	-6.37921	-5.17921
-4.62921	RO495	0.1	-4.72921	RO495			Akt-I-1,2	-6.02921	-5.17921
-5.13029	RX-3117	0.1	-5.23029	RX-3117			AT-7867	-5.67921	-5.17921
-8.77921	Salicin	0.1	-8.87921	Salicin			NVP-TAE226	-5.67921	-5.17921
-8.77921	Synephrine	0.1	-8.87921	Synephrine			KY02111	-5.52921	-5.17921
-6.97921	Tanespimycin	0.1	-7.07921	Tanespimycin			Pefloxacin	-5.42921	-5.17921
-5.47921	Terameprocol	0.1	-5.57921	Terameprocol			TPCK	-5.42921	-5.17921
-4.72921	Tipifarnib	0.1	-4.82921	Tipifarnib			Methyldopa	-5.27921	-5.17921
-4.67921	Tivantinib	0.1	-4.77921	Tivantinib			AS-1949490	-5.22921	-5.17921
-8.87921	VX-745	0.1	-8.97921	VX-745			GNE-490	-5.17921	-5.17921
-4.97921	WIN-55212-2	0.1	-5.07921	WIN-55212-2			Clorsulon	-5.12921	-5.17921
-8.77921	Y-27632	0.1	-8.87921	Y-27632			JNJ-7706621	-5.12921	-5.17921
-6.27921	4-Demethylepipodophyllotoxin	0.1	-6.37921	4-Demethylepipodophyllotoxin			BIO	-4.92921	-5.17921
-7.92921	A 804598	0.1	-8.02921	A 804598			Caffeic acid	-4.92921	-5.17921
-4.52921	Alacepril	0.1	-4.62921	Alacepril			Dasatinib	-4.82921	-5.17921
-5.02921	AP-768	0.1	-5.12921	AP-768			PS-1145	-4.77921	-5.17921
-4.77921	BS-181	0.1	-4.87921	BS-181			SR9011	-4.77921	-5.17921
-4.52921	Budesonide	0.1	-4.62921	Budesonide			Amprenavir	-4.57921	-5.17921
-4.52921	Doxazosin mesylate	0.1	-4.62921	Doxazosin mesylate			Cyclobenzaprine hydrochloride	-4.42921	-5.17921
-4.82921	GDC-0068	0.1	-4.92921	GDC-0068			Defactinib (VS-6063, PF-04554878)	-5.38029	-5.13029
-4.77921	Idarubicin hydrochloride	0.1	-4.87921	Idarubicin hydrochloride			Ceritinib (LDK378)	-5.28029	-5.13029
-4.77921	KHS101	0.1	-4.87921	KHS101			HMSL10089	-8.57921	-5.12921
-5.82921	KW-2478	0.1	-5.92921	KW-2478			Taltirelin	-7.02921	-5.12921
-4.52921	LY-2608204	0.1	-4.62921	LY-2608204			Sulindac	-6.37921	-5.12921
-5.57921	NVP-BGT226	0.1	-5.67921	NVP-BGT226			Hydroxyurea	-6.02921	-5.12921
-7.32921	Silver sulfadiazine	0.1	-7.42921	Silver sulfadiazine			MI-2	-5.47921	-5.12921
-4.57921	Sulbactam	0.1	-4.67921	Sulbactam			Merck 5	-5.37921	-5.12921
-7.57915	Vidarabine	0.1	-7.67915	Vidarabine			TAE-684	-5.37921	-5.12921
-4.79041	Vosaroxin	0.1	-4.89041	Vosaroxin			DA-3003-1	-5.22921	-5.12921
-6.28029	VS-5584 (SB2343)	0.1	-6.38029	VS-5584 (SB2343)			MG-149	-5.22921	-5.12921
-8.77921	MK-0752	0.15	-8.92921	MK-0752			NCGC00242487	-5.22921	-5.12921
-4.87921	Alendronate	0.15	-5.02921	Alendronate			Rizatriptan benzoate	-5.12921	-5.12921
-4.67921	Apigenin	0.15	-4.82921	Apigenin			Sibutramine hydrochloride	-5.12921	-5.12921
-5.12921	Banoxantrone	0.15	-5.27921	Banoxantrone			AP-768	-5.02921	-5.12921
-5.67921	BMS-3	0.15	-5.82921	BMS-3			Sodium Danshensu	-4.92921	-5.12921
-7.67921	CAY10626	0.15	-7.82921	CAY10626			Tropisetron	-4.87921	-5.12921
-4.42921	CDIBA	0.15	-4.57921	CDIBA			PF-543	-4.82921	-5.12921
-6.62921	Daunorubicin	0.15	-6.77921	Daunorubicin			Vemurafenib (PLX4032, RG7204)	-4.82921	-5.12921
-4.92921	Docetaxel	0.15	-5.07921	Docetaxel			GSK J1	-4.72921	-5.12921
-4.62921	GYKI-53655	0.15	-4.77921	GYKI-53655			Tariquidar	-4.72921	-5.12921
-6.33029	OTSSP167	0.15	-6.48029	OTSSP167			AR-00341677	-4.67921	-5.12921
-4.62921	PF-184	0.15	-4.77921	PF-184			Erastin	-4.78029	-5.08029
-5.17921	PP242	0.15	-5.32921	PP242			PHA-767491A	-8.77921	-5.07921
-7.92921	purmorphamine	0.15	-8.07921	purmorphamine			YM-201636	-7.02921	-5.07921
-4.87921	U-73122??	0.15	-5.02921	U-73122??			AZD-5438	-6.97921	-5.07921
-4.62921	Varlitinib tosylate	0.15	-4.77921	Varlitinib tosylate			Natamycin	-6.97921	-5.07921
-4.72921	Albendazole Oxide	0.15	-4.87921	Albendazole Oxide			ABT-737	-6.12921	-5.07921
-4.68029	AMG 232	0.15	-4.83029	AMG 232			Semagacestat	-5.77921	-5.07921
-4.82921	AZ-23	0.15	-4.97921	AZ-23			Epalrestat	-5.72921	-5.07921
-4.72921	Cabozantinib (XL184, BMS-907351)	0.15	-4.87921	Cabozantinib (XL184, BMS-907351)			Triciribine phosphate	-5.72921	-5.07921
-8.32921	Canagliflozin	0.15	-8.47921	Canagliflozin			Thiabendazole	-5.42921	-5.07921
-8.42921	Cefdinir	0.15	-8.57921	Cefdinir			Amastatin	-5.32921	-5.07921
-6.47921	CNF-2024	0.15	-6.62921	CNF-2024			JTC-801	-5.07921	-5.07921
-4.52921	D-4476	0.15	-4.67921	D-4476			PIK-294	-5.07921	-5.07921
-7.07921	Daptomycin	0.15	-7.22921	Daptomycin			Fulvestrant	-5.02921	-5.07921
-4.47921	Levosimendan	0.15	-4.62921	Levosimendan			WIN-55212-2	-4.97921	-5.07921
-8.62921	Lomefloxacin hydrochloride	0.15	-8.77921	Lomefloxacin hydrochloride			Docetaxel	-4.92921	-5.07921
-8.72921	Menadione	0.15	-8.87921	Menadione			BMS-299897	-4.87921	-5.07921
-8.72921	ML 141	0.15	-8.87921	ML 141			XRP-44X	-4.72921	-5.07921
-4.47921	NCGC00263015-01	0.15	-4.62921	NCGC00263015-01			CX-6258	-4.67921	-5.07921
-8.82921	Nepafenac	0.15	-8.97921	Nepafenac			Chloramphenicol palmitate	-4.42921	-5.07921
-4.43029	p53 and MDM2 proteins-interaction-inhibitor (chiral)	0.15	-4.58029	p53 and MDM2 proteins-interaction-inhibitor (chiral)			BQU 57	-4.43029	-5.03029
-4.52921	Palbociclib (PD-0332991) HCl	0.15	-4.67921	Palbociclib (PD-0332991) HCl			3-Methyladenine	-8.97921	-5.02921
-6.97921	Proscillaridin	0.15	-7.12921	Proscillaridin			Betamethasone	-8.92921	-5.02921
-4.52921	SB-590885	0.15	-4.67921	SB-590885			Fludarabine phosphate	-8.52921	-5.02921
-4.77921	STX-0119	0.15	-4.92921	STX-0119			Febuxostat	-6.37921	-5.02921
-4.52921	Temsirolimus	0.15	-4.67921	Temsirolimus			Tosedostat	-5.62921	-5.02921
-4.52921	Tiplasinin	0.15	-4.67921	Tiplasinin			Auranofin	-5.27921	-5.02921
-8.62921	Tolcapone	0.15	-8.77921	Tolcapone			Artemether	-5.22921	-5.02921
-4.52921	Vardenafil	0.15	-4.67921	Vardenafil			SG-00529	-5.07921	-5.02921
-6.02921	Vindesine sulfate salt	0.15	-6.17921	Vindesine sulfate salt			Voriconazole	-5.02921	-5.02921
-8.62921	Acarbose	0.2	-8.82921	Acarbose			Fluvastatin sodium	-4.97921	-5.02921
-4.87921	BMS-299897	0.2	-5.07921	BMS-299897			AZD7762	-4.92921	-5.02921
-8.22921	Cryptotanshinone	0.2	-8.42921	Cryptotanshinone			BIX-01294	-4.92921	-5.02921
-4.62921	Dolutegravir	0.2	-4.82921	Dolutegravir			CCT-018159	-4.92921	-5.02921
-8.77921	FR-180204	0.2	-8.97921	FR-180204			Alendronate	-4.87921	-5.02921
-8.72921	KU-60019	0.2	-8.92921	KU-60019			U-73122??	-4.87921	-5.02921
-8.77921	Ranolazine	0.2	-8.97921	Ranolazine			Bosutinib	-4.77921	-5.02921
-5.62921	Rebeccamycin	0.2	-5.82921	Rebeccamycin			Mannitol	-4.77921	-5.02921
-7.57921	Acetylcysteine	0.2	-7.77921	Acetylcysteine			Tazarotene	-4.42921	-5.02921
-4.47921	AGI-6780	0.2	-4.67921	AGI-6780			Diosgenin	-8.92921	-4.97921
-4.72921	Bafetinib	0.2	-4.92921	Bafetinib			Tanshinone IIA	-8.92921	-4.97921
-5.43029	BMS-595	0.2	-5.63029	BMS-595			DCC-2036	-7.62921	-4.97921
-4.72921	Calpeptin	0.2	-4.92921	Calpeptin			20-hydroxyecdysone	-6.27921	-4.97921
-4.42921	CCT-241533	0.2	-4.62921	CCT-241533			Etoposide	-5.17921	-4.97921
-4.52921	Chloroxine	0.2	-4.72921	Chloroxine			Granisetron hydrochloride	-5.12921	-4.97921
-6.17921	cycloheximide	0.2	-6.37921	cycloheximide			CVT-6883	-5.02921	-4.97921
-4.47921	Diindolylmethane	0.2	-4.67921	Diindolylmethane			Rose Bengal disodium	-5.02921	-4.97921
-5.02921	HMSL10015	0.2	-5.22921	HMSL10015			Pimecrolimus	-4.97921	-4.97921
-4.72921	Lapatinib	0.2	-4.92921	Lapatinib			Baicalin	-4.92921	-4.97921
-4.52921	Letrozole	0.2	-4.72921	Letrozole			LDN-193189	-4.92921	-4.97921
-4.72921	LGK-974	0.2	-4.92921	LGK-974			AZ-23	-4.82921	-4.97921
-4.67921	Miconazole nitrate	0.2	-4.87921	Miconazole nitrate			MP-10	-4.77921	-4.97921
-5.17921	Mocetinostat	0.2	-5.37921	Mocetinostat			AS-602801	-4.72921	-4.97921
-4.52921	Motesanib	0.2	-4.72921	Motesanib			Gentamycin sulfate	-4.67921	-4.97921
-4.77921	MP-10	0.2	-4.97921	MP-10			NSC-724771	-4.42921	-4.97921
-4.47921	Nepicastat hydrochloride	0.2	-4.67921	Nepicastat hydrochloride			Sunitinib malate	-5.06797	-4.96797
-4.47921	PAC-1	0.2	-4.67921	PAC-1			XL-147	-5.69041	-4.94041
-5.32921	SCH-900435	0.2	-5.52921	SCH-900435			AP26113	-5.33029	-4.93029
-4.92921	Sodium Danshensu	0.2	-5.12921	Sodium Danshensu			LY2801653	-5.33029	-4.93029
-4.42921	Sofosbuvir	0.2	-4.62921	Sofosbuvir			Fluocinolone acetonide	-9.02921	-4.92921
-4.42921	Vadimezan	0.2	-4.62921	Vadimezan			Meprednisone	-9.02921	-4.92921
-5.18029	WEHI-539	0.2	-5.38029	WEHI-539			Bacitracin Zinc	-8.97921	-4.92921
-8.67921	Cytidine	0.2	-8.87921	Cytidine			Yohimbine	-8.97921	-4.92921
-8.67921	Megestrol acetate	0.2	-8.87921	Megestrol acetate			HMSL10058	-8.72921	-4.92921
-8.27921	5,7-Dihydroxyflavone	0.25	-8.52921	5,7-Dihydroxyflavone			Methylprednisolone	-8.52921	-4.92921
-4.47921	ABC-294640	0.25	-4.72921	ABC-294640			GSK-2636771	-6.52921	-4.92921
-4.72921	AS-602801	0.25	-4.97921	AS-602801			Minoxidil	-6.47921	-4.92921
-7.82921	BAM7	0.25	-8.07921	BAM7			ISOX	-5.42921	-4.92921
-8.17921	Bicalutamide	0.25	-8.42921	Bicalutamide			I-BET151	-5.37921	-4.92921
-4.92921	BIO	0.25	-5.17921	BIO			methyl jasmonate	-5.37921	-4.92921
-4.77921	Bosutinib	0.25	-5.02921	Bosutinib			Ambrisentan	-5.27921	-4.92921
-4.92921	Caffeic acid	0.25	-5.17921	Caffeic acid			KI-8751	-5.12921	-4.92921
-4.42921	CK59	0.25	-4.67921	CK59			Naringenin	-5.12921	-4.92921
-4.57921	Elvitegravir	0.25	-4.82921	Elvitegravir			PF-431396	-5.12921	-4.92921
-4.62921	HMSL10083	0.25	-4.87921	HMSL10083			Fenobam	-5.07921	-4.92921
-4.67921	IPFK2	0.25	-4.92921	IPFK2			Telmisartan	-5.07921	-4.92921
-5.27921	ITF2357 (Givinostat)	0.25	-5.52921	ITF2357 (Givinostat)			PD-318088	-5.02921	-4.92921
-4.62921	L-779450	0.25	-4.87921	L-779450			Prasugrel hydrochloride	-4.97921	-4.92921
-4.42921	Linagliptin	0.25	-4.67921	Linagliptin			Vatalanib dihydrochloride	-4.97921	-4.92921
-4.42921	Linsitinib	0.25	-4.67921	Linsitinib			Entinostat	-4.92921	-4.92921
-4.77921	Mannitol	0.25	-5.02921	Mannitol			GDC-0068	-4.82921	-4.92921
-4.62921	Mitoxantrone	0.25	-4.87921	Mitoxantrone			STX-0119	-4.77921	-4.92921
-5.37921	NCGC00344990-01	0.25	-5.62921	NCGC00344990-01			Bafetinib	-4.72921	-4.92921
-6.27921	NVP-AUY922	0.25	-6.52921	NVP-AUY922			Calpeptin	-4.72921	-4.92921
-4.57921	Octylonium bromide	0.25	-4.82921	Octylonium bromide			Lapatinib	-4.72921	-4.92921
-5.82921	Picropodophyllin	0.25	-6.07921	Picropodophyllin			LGK-974	-4.72921	-4.92921
-8.57921	Plerixafor hydrochloride	0.25	-8.82921	Plerixafor hydrochloride			IPFK2	-4.67921	-4.92921
-6.97921	Protionamide	0.25	-7.22921	Protionamide			Sulfadoxine	-4.62921	-4.92921
-6.42921	Rifapentine	0.25	-6.67921	Rifapentine			Anacetrapib	-4.57921	-4.92921
-8.72921	Risedronate sodium	0.25	-8.97921	Risedronate sodium			LY2109761	-4.47921	-4.92921
-8.67921	Rivaroxaban	0.25	-8.92921	Rivaroxaban			Mitomycin C	-4.42921	-4.92921
-6.92921	SN-38	0.25	-7.17921	SN-38			Uridine	-4.42921	-4.92921
-7.42921	TCN-201	0.25	-7.67921	TCN-201			Belinostat	-4.51797	-4.91797
-6.53029	THZ1	0.25	-6.78029	THZ1			Vosaroxin	-4.79041	-4.89041
-4.52921	TPCA-1	0.25	-4.77921	TPCA-1			Rabusertib	-8.92921	-4.87921
-4.87921	Tropisetron	0.25	-5.12921	Tropisetron			Solanesol	-8.37921	-4.87921
-5.32921	VER-82576	0.25	-5.57921	VER-82576			Ipriflavone	-8.32921	-4.87921
-5.52921	Volasertib (BI 6727)	0.25	-5.77921	Volasertib (BI 6727)			Clemastine fumarate	-6.92921	-4.87921
-8.52921	Pyrazinamide	0.3	-8.82921	Pyrazinamide			Macitentan	-6.52921	-4.87921
-8.27921	Trifluoperazine hydrochloride	0.3	-8.57921	Trifluoperazine hydrochloride			ZM-336372	-5.67921	-4.87921
-4.52921	4-Hydroxyandrostenedione	0.3	-4.82921	4-Hydroxyandrostenedione			KW-2449	-5.12921	-4.87921
-4.42921	4-methylumbelliferone	0.3	-4.72921	4-methylumbelliferone			Azacitidine	-5.07921	-4.87921
-5.22921	AMG-47a	0.3	-5.52921	AMG-47a			Diltiazem hydrochloride	-4.97921	-4.87921
-5.21797	Amuvatinib	0.3	-5.51797	Amuvatinib			Pelitinib	-4.97921	-4.87921
-4.92921	Camostat mesylate	0.3	-5.22921	Camostat mesylate			Gallamine triethiodide	-4.92921	-4.87921
-4.47921	CEP-33779	0.3	-4.77921	CEP-33779			NCGC00344999-01	-4.92921	-4.87921
-4.46797	Fenretinide	0.3	-4.76797	Fenretinide			Malotilate	-4.87921	-4.87921
-4.67921	Gentamycin sulfate	0.3	-4.97921	Gentamycin sulfate			SB1518	-4.82921	-4.87921
-5.22921	GW 843682X	0.3	-5.52921	GW 843682X			Viracept	-4.82921	-4.87921
-5.22921	KUC107871N-04	0.3	-5.52921	KUC107871N-04			BS-181	-4.77921	-4.87921
-4.42921	Masoprocol	0.3	-4.72921	Masoprocol			Idarubicin hydrochloride	-4.77921	-4.87921
-5.12921	Melphalan	0.3	-5.42921	Melphalan			KHS101	-4.77921	-4.87921
-5.02921	Merck-22-6	0.3	-5.32921	Merck-22-6			Albendazole Oxide	-4.72921	-4.87921
-7.52921	Orphenadrine hydrochloride	0.3	-7.82921	Orphenadrine hydrochloride			Cabozantinib (XL184, BMS-907351)	-4.72921	-4.87921
-5.77921	PD-166285	0.3	-6.07921	PD-166285			Miconazole nitrate	-4.67921	-4.87921
-5.02921	Pracinostat	0.3	-5.32921	Pracinostat			HMSL10083	-4.62921	-4.87921
-5.77921	SNS-032	0.3	-6.07921	SNS-032			L-779450	-4.62921	-4.87921
-4.62921	Sulfadoxine	0.3	-4.92921	Sulfadoxine			Mitoxantrone	-4.62921	-4.87921
-4.52921	TW-37	0.3	-4.82921	TW-37			Deacetyl cortivazol	-4.57921	-4.87921
-6.12921	WS3	0.3	-6.42921	WS3			LY-2228820	-4.57921	-4.87921
-6.07921	AT-13387AU	0.3	-6.37921	AT-13387AU			Hesperetin	-4.47921	-4.87921
-8.57921	Cephradine	0.3	-8.87921	Cephradine			XL-647	-8.82921	-4.83029
-4.57921	Deacetyl cortivazol	0.3	-4.87921	Deacetyl cortivazol			PF-04457845	-5.08029	-4.83029
-4.78029	Erastin	0.3	-5.08029	Erastin			NCGC00499183-01	-4.83029	-4.83029
-8.32921	Hydroxyflutamide	0.3	-8.62921	Hydroxyflutamide			SAR405	-4.83029	-4.83029
-8.57921	Lappaconitine	0.3	-8.87921	Lappaconitine			AMG 232	-4.68029	-4.83029
-4.57921	LY-2228820	0.3	-4.87921	LY-2228820			Econazole nitrate	-9.02921	-4.82921
-4.82921	PF-543	0.3	-5.12921	PF-543			CCT-128930	-8.97921	-4.82921
-4.82921	Vemurafenib (PLX4032, RG7204)	0.3	-5.12921	Vemurafenib (PLX4032, RG7204)			AZD-26	-8.02921	-4.82921
-8.47921	A-966492	0.35	-8.82921	A-966492			AN2728	-6.92921	-4.82921
-4.92921	AHPN	0.35	-5.27921	AHPN			RDEA-119	-6.92921	-4.82921
-8.07921	Cardiogenol	0.35	-8.42921	Cardiogenol			SB-202190	-6.77921	-4.82921
-8.12921	Cyproterone acetate	0.35	-8.47921	Cyproterone acetate			PIK-93	-6.32921	-4.82921
-5.22921	Hesperadin	0.35	-5.57921	Hesperadin			ZSTK-474	-6.12921	-4.82921
-4.92921	Hydroxocobalamin	0.35	-5.27921	Hydroxocobalamin			GSK-690693	-5.37921	-4.82921
-8.37921	KI-16425	0.35	-8.72921	KI-16425			Parogrelil	-5.37921	-4.82921
-8.27921	MK-8245	0.35	-8.62921	MK-8245			Suberoylanilide hydroxamic acid	-5.27921	-4.82921
-4.87921	Mycophenolic acid	0.35	-5.22921	Mycophenolic acid			Pyroxamide	-5.12921	-4.82921
-4.42921	PD-173955 Analogue 1	0.35	-4.77921	PD-173955 Analogue 1			HMSL10038	-5.07921	-4.82921
-5.87921	Rotenone	0.35	-6.22921	Rotenone			CHIR-265	-5.02921	-4.82921
-8.11797	Stavudine	0.35	-8.46797	Stavudine			MLN-2480	-4.97921	-4.82921
-4.42921	Wnt-C59	0.35	-4.77921	Wnt-C59			OAC1	-4.92921	-4.82921
-7.42921	WYE-125132	0.35	-7.77921	WYE-125132			Milrinone	-4.87921	-4.82921
-4.72921	XRP-44X	0.35	-5.07921	XRP-44X			OSI-420	-4.87921	-4.82921
-4.57921	Anacetrapib	0.35	-4.92921	Anacetrapib			PF-477736	-4.87921	-4.82921
-5.57921	Aspartame	0.35	-5.92921	Aspartame			SCH-79797	-4.87921	-4.82921
-5.77921	AVN-944	0.35	-6.12921	AVN-944			Spautin-1	-4.87921	-4.82921
-5.52921	AZ 11645373	0.35	-5.87921	AZ 11645373			HMSL10019	-4.82921	-4.82921
-5.27921	Bendamustine	0.35	-5.62921	Bendamustine			Methylene blue	-4.82921	-4.82921
-5.27921	CL 82198	0.35	-5.62921	CL 82198			NCGC00263020-01	-4.82921	-4.82921
-4.82921	Dasatinib	0.35	-5.17921	Dasatinib			Prochlorperazine dimaleate	-4.82921	-4.82921
-5.27921	NCGC00188382-01	0.35	-5.62921	NCGC00188382-01			Ak-7	-4.77921	-4.82921
-4.27921	UK-383367	0.35	-4.62921	UK-383367			AZD7545	-4.77921	-4.82921
-8.02921	JZL-195	0.4	-8.42921	JZL-195			Nanchangmycin	-4.77921	-4.82921
-4.67921	CX-6258	0.4	-5.07921	CX-6258			SB-431542	-4.77921	-4.82921
-5.12921	Everolimus	0.4	-5.52921	Everolimus			SMI-4a	-4.77921	-4.82921
-5.62921	Simvastatin	0.4	-6.02921	Simvastatin			Atropine	-4.72921	-4.82921
-5.62921	Trichostatin A	0.4	-6.02921	Trichostatin A			OSI-027	-4.72921	-4.82921
-4.92921	Tripterin	0.4	-5.32921	Tripterin			Tipifarnib	-4.72921	-4.82921
-5.17921	Withaferin A	0.4	-5.57921	Withaferin A			Apigenin	-4.67921	-4.82921
-4.87921	WYE-687	0.4	-5.27921	WYE-687			Dolutegravir	-4.62921	-4.82921
-4.82921	AT-406	0.4	-5.22921	AT-406			Elvitegravir	-4.57921	-4.82921
-4.51797	Belinostat	0.4	-4.91797	Belinostat			Octylonium bromide	-4.57921	-4.82921
-5.02921	BMS-265246	0.4	-5.42921	BMS-265246			4-Hydroxyandrostenedione	-4.52921	-4.82921
-7.47921	Buthionine sulfoximine	0.4	-7.87921	Buthionine sulfoximine			TW-37	-4.52921	-4.82921
-5.07921	CYC-116	0.4	-5.47921	CYC-116			Parietin	-7.74041	-4.79041
-8.42921	Cyprodime	0.4	-8.82921	Cyprodime			Prednisone???	-5.79041	-4.79041
-5.97921	Emetine	0.4	-6.37921	Emetine			GKT137831	-4.73029	-4.78029
-4.72921	GSK J1	0.4	-5.12921	GSK J1			AS-252424	-8.97921	-4.77921
-4.47921	Hesperetin	0.4	-4.87921	Hesperetin			Salidroside	-8.37921	-4.77921
-7.72921	PKI-402	0.4	-8.12921	PKI-402			Bimatoprost	-8.02921	-4.77921
-7.97921	PODOFILOX	0.4	-8.37921	PODOFILOX			A 83-01	-7.52921	-4.77921
-4.77921	PS-1145	0.4	-5.17921	PS-1145			BTM-2C-dimer allyl oxime	-5.97921	-4.77921
-8.17921	Rimantadine	0.4	-8.57921	Rimantadine			BMS-707035	-5.62921	-4.77921
-5.57921	Ro 51	0.4	-5.97921	Ro 51			10-Deacetylbaccatin	-5.57921	-4.77921
-4.77921	SR9011	0.4	-5.17921	SR9011			AMG-25	-5.52921	-4.77921
-4.72921	Tariquidar	0.4	-5.12921	Tariquidar			NCGC00186528	-5.42921	-4.77921
-8.79041	Biapenem	0.45	-9.24041	Biapenem			Ivabradine hydrochloride	-5.27921	-4.77921
-8.37921	Fumalic acid	0.45	-8.82921	Fumalic acid			Berberine	-5.22921	-4.77921
-8.47921	Lenvatinib (E7080)	0.45	-8.92921	Lenvatinib (E7080)			AZ-TAK1 Inhibitor	-5.17921	-4.77921
-8.47921	PIK-90	0.45	-8.92921	PIK-90			Purvalanol B	-5.12921	-4.77921
-8.37921	PNU-282987	0.45	-8.82921	PNU-282987			NVP-ABE171	-5.07921	-4.77921
-7.12921	Romidepsin	0.45	-7.57921	Romidepsin			ACY-1215	-4.97921	-4.77921
-4.87921	Scopine	0.45	-5.32921	Scopine			Benserazide	-4.92921	-4.77921
-5.17921	Abexinostat	0.45	-5.62921	Abexinostat			BMS-536924	-4.92921	-4.77921
-4.78029	aderbasib	0.45	-5.23029	aderbasib			Foretinib	-4.92921	-4.77921
-4.67921	AR-00341677	0.45	-5.12921	AR-00341677			Azathioprine	-4.87921	-4.77921
-7.67921	Demecolcine	0.45	-8.12921	Demecolcine			AZ-960	-4.82921	-4.77921
-5.32921	HMSL10084	0.45	-5.77921	HMSL10084			Batimastat	-4.82921	-4.77921
-5.42921	KUC111774N-03	0.45	-5.87921	KUC111774N-03			LDE225 (NVP-LDE225,Erismodegib)	-4.82921	-4.77921
-4.47921	LY2109761	0.45	-4.92921	LY2109761			Lomibuvir	-4.82921	-4.77921
-4.82921	Oxamflatin	0.45	-5.27921	Oxamflatin			Monatepil	-4.82921	-4.77921
-4.31797	PDHK RIKEN	0.45	-4.76797	PDHK RIKEN			Cinchonidine	-4.77921	-4.77921
-5.22921	PF-3758309	0.45	-5.67921	PF-3758309			JS-59-4	-4.77921	-4.77921
-5.46797	PI-103	0.45	-5.91797	PI-103			Lonafarnib	-4.77921	-4.77921
-4.77921	SNS-314	0.45	-5.22921	SNS-314			NCGC00161703	-4.77921	-4.77921
-7.92921	Sodium cromoglycate	0.45	-8.37921	Sodium cromoglycate			PF-4708671	-4.77921	-4.77921
-4.97921	TAK-901	0.45	-5.42921	TAK-901			Reversine	-4.77921	-4.77921
-7.42921	VU0357121	0.45	-7.87921	VU0357121			Tetrahydroberberine	-4.77921	-4.77921
-5.12921	BD-1047	0.5	-5.62921	BD-1047			TG-101209	-4.77921	-4.77921
-4.72921	BI-2536	0.5	-5.22921	BI-2536			Thiazovivin	-4.77921	-4.77921
-5.07921	C.I. 1040	0.5	-5.57921	C.I. 1040			Flunarizine	-4.72921	-4.77921
-5.07921	GSK-3787	0.5	-5.57921	GSK-3787			Teniposide	-4.72921	-4.77921
-5.27921	IVX-214	0.5	-5.77921	IVX-214			16,16-dimethyl PGE2	-4.67921	-4.77921
-7.12921	LY-2140023	0.5	-7.62921	LY-2140023			Axitinib	-4.67921	-4.77921
-5.17921	Milciclib	0.5	-5.67921	Milciclib			Cyclophosphamide	-4.67921	-4.77921
-4.42921	Mitomycin C	0.5	-4.92921	Mitomycin C			CYT387	-4.67921	-4.77921
-5.24041	Monensin sodium salt	0.5	-5.74041	Monensin sodium salt			Dovitinib	-4.67921	-4.77921
-8.12921	Paeoniflorin	0.5	-8.62921	Paeoniflorin			Mitotane	-4.67921	-4.77921
-4.92921	PHA-408	0.5	-5.42921	PHA-408			Tivantinib	-4.67921	-4.77921
-5.12921	PHA-690509	0.5	-5.62921	PHA-690509			GYKI-53655	-4.62921	-4.77921
-8.22921	Silodosin	0.5	-8.72921	Silodosin			PF-184	-4.62921	-4.77921
-6.27921	SR-3306	0.5	-6.77921	SR-3306			Varlitinib tosylate	-4.62921	-4.77921
-4.42921	Uridine	0.5	-4.92921	Uridine			TPCA-1	-4.52921	-4.77921
-8.37921	LY-2940680??	0.55	-8.92921	LY-2940680??			CEP-33779	-4.47921	-4.77921
-4.67921	Meclizine hydrochloride	0.55	-5.22921	Meclizine hydrochloride			PD-173955 Analogue 1	-4.42921	-4.77921
-4.42921	NSC-724771	0.55	-4.97921	NSC-724771			Wnt-C59	-4.42921	-4.77921
-4.72921	PHA-793887	0.55	-5.27921	PHA-793887			Fenretinide	-4.46797	-4.76797
-5.42921	Piperine	0.55	-5.97921	Piperine			PDHK RIKEN	-4.31797	-4.76797
-4.97921	Secin H3	0.55	-5.52921	Secin H3			ORY-1001 (RG-6016)	-6.63029	-4.73029
-4.77921	TG-100115	0.55	-5.32921	TG-100115			Entrectinib (RXDX-101)	-5.03029	-4.73029
-6.62921	Thapsigargin	0.55	-7.17921	Thapsigargin			GSK484	-4.73029	-4.73029
-6.17921	Vinflunine	0.55	-6.72921	Vinflunine			Pexidartinib (PLX3397)	-4.68029	-4.73029
-8.07921	Chenodeoxycholic acid	0.55	-8.62921	Chenodeoxycholic acid			WP-1066	-8.97921	-4.72921
-4.82921	HMSL10077	0.55	-5.37921	HMSL10077			ADW-742	-8.87921	-4.72921
-8.22921	NVP-BVU-972	0.55	-8.77921	NVP-BVU-972			HPI-1	-8.87921	-4.72921
-8.42921	SB-265610	0.55	-8.97921	SB-265610			PHA-680632	-8.72921	-4.72921
-5.07921	Tubacin	0.55	-5.62921	Tubacin			Daclatasvir dihydrochloride	-7.87921	-4.72921
-8.07921	Ubidecarenone	0.55	-8.62921	Ubidecarenone			PF-573228	-6.52921	-4.72921
-8.22921	6-mercaptopurine	0.6	-8.82921	6-mercaptopurine			ACC1 BMS	-6.22921	-4.72921
-4.43029	BQU 57	0.6	-5.03029	BQU 57			CAP-232	-6.02921	-4.72921
-8.27921	Daidzin	0.6	-8.87921	Daidzin			CP-673451	-6.02921	-4.72921
-8.12921	GSK-25	0.6	-8.72921	GSK-25			SD-06	-5.97921	-4.72921
-4.72921	IKK-3 Inhibitor IX	0.6	-5.32921	IKK-3 Inhibitor IX			Sulfamethizole	-5.92921	-4.72921
-6.67921	Indibulin	0.6	-7.27921	Indibulin			Cyclocytidine HCl	-5.87921	-4.72921
-5.47921	KU 0060648	0.6	-6.07921	KU 0060648			ADL-5859	-5.72921	-4.72921
-5.08029	Mps1-IN-1	0.6	-5.68029	Mps1-IN-1			JNJ-16259685	-5.47921	-4.72921
-7.97921	Piceatannol	0.6	-8.57921	Piceatannol			Dioscin	-5.42921	-4.72921
-7.82921	Rofecoxib	0.6	-8.42921	Rofecoxib			PB-28	-5.37921	-4.72921
-5.12921	Scopolamine methylbromide	0.6	-5.72921	Scopolamine methylbromide			Ruboxistaurin mesilate	-5.32921	-4.72921
-4.63029	Selinexor (KPT-330)	0.6	-5.23029	Selinexor (KPT-330)			VER-155008	-5.32921	-4.72921
-4.42921	Tazarotene	0.6	-5.02921	Tazarotene			Dienestrol	-5.07921	-4.72921
-4.72921	Ubenimex	0.6	-5.32921	Ubenimex			NCGC00262398	-5.07921	-4.72921
-8.32921	YK-72	0.6	-8.92921	YK-72			SB-747651-A	-5.07921	-4.72921
-4.57921	Amprenavir	0.6	-5.17921	Amprenavir			E-7010	-5.02921	-4.72921
-5.02921	AR-42	0.6	-5.62921	AR-42			Morin hydrate	-5.02921	-4.72921
-5.57921	Clofarabine	0.6	-6.17921	Clofarabine			Papaverine hydrochloride	-5.02921	-4.72921
-4.77921	Epirubicin hydrochloride	0.6	-5.37921	Epirubicin hydrochloride			CAY10581	-4.97921	-4.72921
-7.77921	7-Aminocephalosporanic acid	0.65	-8.42921	7-Aminocephalosporanic acid			IWP-2	-4.92921	-4.72921
-4.87921	Aloin	0.65	-5.52921	Aloin			AURANOFIN	-4.87921	-4.72921
-4.42921	Chloramphenicol palmitate	0.65	-5.07921	Chloramphenicol palmitate			SB612111	-4.87921	-4.72921
-6.87921	CUDC-907	0.65	-7.52921	CUDC-907			Geldanamycin	-4.82921	-4.72921
-7.42921	Secnidazole	0.65	-8.07921	Secnidazole			KL001	-4.77921	-4.72921
-5.12921	Tricirbine	0.65	-5.77921	Tricirbine			LRRK2-IN-1	-4.77921	-4.72921
-5.52921	AT7519	0.65	-6.17921	AT7519			NCGC00241036-01	-4.77921	-4.72921
-7.72921	Luteolin	0.65	-8.37921	Luteolin			NCGC00262376	-4.77921	-4.72921
-6.07921	PD 0325901	0.65	-6.72921	PD 0325901			Safinamide mesilate	-4.77921	-4.72921
-5.32921	SCH-900776	0.65	-5.97921	SCH-900776			SR 33805 oxalate	-4.77921	-4.72921
-4.77921	Selumetinib	0.65	-5.42921	Selumetinib			WZ-3146	-4.77921	-4.72921
-7.97921	3-indolebutyric acid	0.7	-8.67921	3-indolebutyric acid			Ciclopirox	-4.72921	-4.72921
-4.62921	Dipyridamole	0.7	-5.32921	Dipyridamole			GSK-1070916A	-4.72921	-4.72921
-7.87921	Ezatiostat	0.7	-8.57921	Ezatiostat			Ivacaftor	-4.72921	-4.72921
-4.62921	Fisetin	0.7	-5.32921	Fisetin			LY-2874455	-4.72921	-4.72921
-5.32921	Acemetacin	0.7	-6.02921	Acemetacin			Nesbuvir	-4.72921	-4.72921
-5.22921	FASN BI	0.7	-5.92921	FASN BI			Phenformin hydrochloride	-4.72921	-4.72921
-5.32921	Mebendazole	0.7	-6.02921	Mebendazole			STA 5326	-4.72921	-4.72921
-4.82921	MK-767	0.7	-5.52921	MK-767			Tioconazole	-4.72921	-4.72921
-5.02921	Seocalcitol	0.7	-5.72921	Seocalcitol			Baricitinib	-4.67921	-4.72921
-7.82921	nor-Binaltorphimine	0.7	-8.52921	nor-Binaltorphimine			Busulfan	-4.67921	-4.72921
-8.32921	Peramivir	0.7	-9.02921	Peramivir			CA-074 Me	-4.67921	-4.72921
-7.92921	Hydrocortisone	0.75	-8.67921	Hydrocortisone			Cinchonine dihydrochloride	-4.67921	-4.72921
-4.77921	ASP-3026	0.75	-5.52921	ASP-3026			CP-724714	-4.67921	-4.72921
-4.82921	Canertinib	0.75	-5.57921	Canertinib			Entecavir	-4.67921	-4.72921
-4.42921	Cyclobenzaprine hydrochloride	0.75	-5.17921	Cyclobenzaprine hydrochloride			EO-1428	-4.67921	-4.72921
-5.32921	Dacinostat	0.75	-6.07921	Dacinostat			Maprotiline hydrochloride	-4.67921	-4.72921
-4.72921	Licofelone	0.75	-5.47921	Licofelone			TAK-715	-4.67921	-4.72921
-7.82921	Meropenem	0.75	-8.57921	Meropenem			Tozasertib	-4.67921	-4.72921
-7.97921	Olprinone	0.75	-8.72921	Olprinone			Afatinib	-4.62921	-4.72921
-4.77921	Rotundine	0.75	-5.52921	Rotundine			Alprostadil	-4.62921	-4.72921
-8.02921	VU0482089-2	0.75	-8.77921	VU0482089-2			Doxifluridine	-4.62921	-4.72921
-7.97921	Zidovudine	0.75	-8.72921	Zidovudine			Parthenolide	-4.62921	-4.72921
-8.39041	Zoledronic acid monohydrate	0.75	-9.14041	Zoledronic acid monohydrate			Rifaximin	-4.62921	-4.72921
-5.67921	10-hydroxycamptothecin	0.8	-6.47921	10-hydroxycamptothecin			RO495	-4.62921	-4.72921
-5.87921	2',3'-Dideoxyinosine	0.8	-6.67921	2',3'-Dideoxyinosine			Chloroxine	-4.52921	-4.72921
-5.12921	Fluvoxamine	0.8	-5.92921	Fluvoxamine			Letrozole	-4.52921	-4.72921
-6.27921	GSK-461364A	0.8	-7.07921	GSK-461364A			Motesanib	-4.52921	-4.72921
-4.97921	Pyrimethamine	0.8	-5.77921	Pyrimethamine			ABC-294640	-4.47921	-4.72921
-5.72921	Spermidine	0.8	-6.52921	Spermidine			4-methylumbelliferone	-4.42921	-4.72921
-4.82921	Etodolac	0.8	-5.62921	Etodolac			Masoprocol	-4.42921	-4.72921
-8.17921	Proparacaine	0.8	-8.97921	Proparacaine			LY2584702	-5.88029	-4.68029
-5.57921	Quisinostat hydrochloride	0.8	-6.37921	Quisinostat hydrochloride			Ivosidenib	-4.63029	-4.68029
-7.82921	Teicoplanin	0.8	-8.62921	Teicoplanin			PRT062607 (P505-15, BIIB057) HCl	-4.63029	-4.68029
-6.42921	Mifepristone	0.85	-7.27921	Mifepristone			H-89	-8.92921	-4.67921
-4.62921	PRP003-013	0.85	-5.47921	PRP003-013			STF-62247	-8.92921	-4.67921
-5.22921	Silmitasertib	0.85	-6.07921	Silmitasertib			XMD8-92	-8.92921	-4.67921
-4.72921	Trimetrexate	0.85	-5.57921	Trimetrexate			YK-4-279	-8.92921	-4.67921
-7.53029	MK-0812	0.85	-8.38029	MK-0812			D-NMAPPD	-8.87921	-4.67921
-7.42921	Reserpine	0.85	-8.27921	Reserpine			339253	-8.52921	-4.67921
-7.92921	Rucaparib	0.85	-8.77921	Rucaparib			Ozagrel hydrochloride	-8.32921	-4.67921
-8.02921	GSK-1904529A	0.9	-8.92921	GSK-1904529A			Anastrozole	-7.82921	-4.67921
-6.13029	Atrasentan (hydrochloride)	0.9	-7.03029	Atrasentan (hydrochloride)			Pizotifen	-7.77921	-4.67921
-5.37921	AZ-628	0.9	-6.27921	AZ-628			MLN-120B	-7.52921	-4.67921
-6.17921	Lumacaftor	0.9	-7.07921	Lumacaftor			AGI-5198	-7.27921	-4.67921
-6.87921	Propafenone hydrochloride	0.9	-7.77921	Propafenone hydrochloride			Pomalidomide	-7.07921	-4.67921
-4.67921	Resistomycin	0.9	-5.57921	Resistomycin			Raltegravir	-7.07921	-4.67921
-6.07921	BTM-2C-dimer ketone	0.9	-6.97921	BTM-2C-dimer ketone			ITK inhibitor	-6.87921	-4.67921
-7.97921	Diosmin	0.9	-8.87921	Diosmin			Lornoxicam	-6.62921	-4.67921
-7.56797	Lamivudine	0.9	-8.46797	Lamivudine			Meclinertant	-6.12921	-4.67921
-5.32921	Panobinostat (LBH589)	0.9	-6.22921	Panobinostat (LBH589)			Linezolid	-5.92921	-4.67921
-7.47921	BAY-41-8543	0.95	-8.42921	BAY-41-8543			Thiamphenicol	-5.62921	-4.67921
-4.47921	Apratastat	0.95	-5.42921	Apratastat			AS-604850	-5.27921	-4.67921
-6.77921	ARN-509	0.95	-7.72921	ARN-509			A-66	-5.22921	-4.67921
-4.82921	ARRY-380	0.95	-5.77921	ARRY-380			Tioxolone	-5.17921	-4.67921
-5.09041	BAY-80-6946	0.95	-6.04041	BAY-80-6946			Leflunomide	-5.12921	-4.67921
-4.47921	BI-D1870	0.95	-5.42921	BI-D1870			Levetiracetam	-5.12921	-4.67921
-4.42921	Ergosterol	0.95	-5.37921	Ergosterol			Niacin	-5.12921	-4.67921
-6.92921	Fluticasone propionate	0.95	-7.87921	Fluticasone propionate			Vidofludimus	-4.97921	-4.67921
-5.92921	GDC-0973	0.95	-6.87921	GDC-0973			beta-Lapachone	-4.92921	-4.67921
-7.42921	Isotretinoin	0.95	-8.37921	Isotretinoin			Costunolide	-4.87921	-4.67921
-5.07921	Racecadotril	0.95	-6.02921	Racecadotril			DE-096	-4.87921	-4.67921
-4.77921	SL-327	0.95	-5.72921	SL-327			Saracatinib	-4.82921	-4.67921
-6.52921	Trametinib	0.95	-7.47921	Trametinib			AIM-100	-4.77921	-4.67921
-5.07921	VU0483487-1	0.95	-6.02921	VU0483487-1			AMG-51	-4.77921	-4.67921
-7.82921	10058-F4	0.95	-8.77921	10058-F4			Calmidazolium chloride	-4.77921	-4.67921
-7.67921	Procaterol	1	-8.67921	Procaterol			Erteberel	-4.77921	-4.67921
-6.77921	AZD-8330	1	-7.77921	AZD-8330			Isoliquiritigenin	-4.77921	-4.67921
-5.82921	Carbidopa	1	-6.82921	Carbidopa			NCGC00188866-01	-4.77921	-4.67921
-5.02921	G?-6976	1	-6.02921	G?-6976			OSI-930	-4.77921	-4.67921
-4.42921	Indiplon	1	-5.42921	Indiplon			Sophocarpine	-4.77921	-4.67921
-4.37921	Omecamtiv mecarbil	1	-5.37921	Omecamtiv mecarbil			XL-647	-4.73029	-4.67921
-7.37921	Rupintrivir	1	-8.37921	Rupintrivir			6-Bromoindirubin-3'-acetoxime	-4.72921	-4.67921
-6.12921	TAK-733	1	-7.12921	TAK-733			Crenolanib	-4.72921	-4.67921
-7.87921	SB-224289	1.05	-8.92921	SB-224289			NU-6027	-4.72921	-4.67921
-5.92921	A-443654	1.05	-6.97921	A-443654			SAG	-4.72921	-4.67921
-5.12921	ARRY-162	1.05	-6.17921	ARRY-162			SGC 0946	-4.72921	-4.67921
-6.92921	Telaprevir (VX-950)	1.05	-7.97921	Telaprevir (VX-950)			ARRY-520	-4.67921	-4.67921
-6.82921	CC-401	1.05	-7.87921	CC-401			Clotrimazole	-4.67921	-4.67921
-7.72921	Edaravone	1.05	-8.77921	Edaravone			Gandotinib	-4.67921	-4.67921
-6.11797	Gefitinib	1.05	-7.16797	Gefitinib			GPLG-0634	-4.67921	-4.67921
-4.67921	Arbidol	1.1	-5.77921	Arbidol			GW-5074	-4.67921	-4.67921
-4.67921	Fluorouracil	1.1	-5.77921	Fluorouracil			IKK16	-4.67921	-4.67921
-7.82921	Latrepirdine hydrochloride	1.1	-8.92921	Latrepirdine hydrochloride			Loperamide	-4.67921	-4.67921
-7.87921	S-Trityl-L-cysteine	1.1	-8.97921	S-Trityl-L-cysteine			Amygdalin	-4.62921	-4.67921
-4.57921	Retigabine	1.1	-5.67921	Retigabine			AST-1306	-4.62921	-4.67921
-4.82921	Tofacitinib	1.1	-5.92921	Tofacitinib			BMS-345541	-4.62921	-4.67921
-4.42921	Doxorubicin (Adriamycin)	1.15	-5.57921	Doxorubicin (Adriamycin)			GSK-2334470	-4.62921	-4.67921
-4.83029	Epacadostat (INCB024360)	1.15	-5.98029	Epacadostat (INCB024360)			GSK525768	-4.62921	-4.67921
-7.77921	INCB-28060	1.15	-8.92921	INCB-28060			JNJ-26854165 (Serdemetan)	-4.62921	-4.67921
-5.87921	Pimasertib	1.15	-7.02921	Pimasertib			KI-20227	-4.62921	-4.67921
-4.62921	Regorafenib (BAY 73-4506)	1.15	-5.77921	Regorafenib (BAY 73-4506)			Laquinimod	-4.62921	-4.67921
-7.22921	Lupeol	1.15	-8.37921	Lupeol			TAK-285	-4.62921	-4.67921
-6.27921	Maraviroc	1.15	-7.42921	Maraviroc			Sulbactam	-4.57921	-4.67921
-4.62921	Isradipine	1.2	-5.82921	Isradipine			D-4476	-4.52921	-4.67921
-4.57921	NU-6102	1.2	-5.77921	NU-6102			Palbociclib (PD-0332991) HCl	-4.52921	-4.67921
-4.92921	SB-239063	1.2	-6.12921	SB-239063			SB-590885	-4.52921	-4.67921
-7.57921	Asenapine	1.2	-8.77921	Asenapine			Temsirolimus	-4.52921	-4.67921
-6.47921	Chrysophanol	1.25	-7.72921	Chrysophanol			Tiplasinin	-4.52921	-4.67921
-6.67921	JNK Inhibitor V	1.25	-7.92921	JNK Inhibitor V			Vardenafil	-4.52921	-4.67921
-4.63029	Molidustat (BAY85-3934)	1.25	-5.88029	Molidustat (BAY85-3934)			AGI-6780	-4.47921	-4.67921
-4.57921	Silybin	1.25	-5.82921	Silybin			Diindolylmethane	-4.47921	-4.67921
-5.92921	Takeda-6d	1.25	-7.17921	Takeda-6d			Nepicastat hydrochloride	-4.47921	-4.67921
-6.42921	Trilostane	1.25	-7.67921	Trilostane			PAC-1	-4.47921	-4.67921
-7.52921	Metenkephalin	1.25	-8.77921	Metenkephalin			CK59	-4.42921	-4.67921
-7.52921	Betaine hydrochloride	1.3	-8.82921	Betaine hydrochloride			Linagliptin	-4.42921	-4.67921
-4.72921	GR-159897	1.3	-6.02921	GR-159897			Linsitinib	-4.42921	-4.67921
-5.27921	Vinorelbine tartrate	1.3	-6.57921	Vinorelbine tartrate			Etomoxir	-4.78029	-4.63029
-6.32921	Niacinamide	1.3	-7.62921	Niacinamide			EPZ005687	-4.63029	-4.63029
-7.22921	Dimethyl fumarate	1.35	-8.57921	Dimethyl fumarate			Azasetron	-8.92921	-4.62921
-7.57921	Rilmenidine	1.35	-8.92921	Rilmenidine			MCOPPB	-8.32921	-4.62921
-6.66797	Plinabulin	1.35	-8.01797	Plinabulin			D-159687	-8.17921	-4.62921
-4.57921	VU0483488-1	1.35	-5.92921	VU0483488-1			SJN 2511	-6.67921	-4.62921
-4.83029	CB-839	1.4	-6.23029	CB-839			Phentolamine mesilate	-6.62921	-4.62921
-6.42921	Dapagliflozin	1.4	-7.82921	Dapagliflozin			Obatoclax	-6.07921	-4.62921
-4.42921	Zaldaride maleate	1.4	-5.82921	Zaldaride maleate			Acetaminophen	-5.77921	-4.62921
-5.72921	3-Bromopyruvate	1.4	-7.12921	3-Bromopyruvate			BIBR 1532	-5.57921	-4.62921
-5.02921	Cortivazol	1.4	-6.42921	Cortivazol			HMSL10076	-5.52921	-4.62921
-7.37921	Methyl Hesperidin	1.4	-8.77921	Methyl Hesperidin			Hordenine	-5.47921	-4.62921
-4.72921	Tenofovir disoproxil fumarate	1.4	-6.12921	Tenofovir disoproxil fumarate			beta-Estradiol	-5.42921	-4.62921
-7.48029	GSK2194069	1.45	-8.93029	GSK2194069			Atorvastatin calcium	-5.22921	-4.62921
-6.47921	Alibendol	1.45	-7.92921	Alibendol			Fluphenazine hydrochloride	-4.97921	-4.62921
-5.67921	Glipizide	1.45	-7.12921	Glipizide			PF-3845	-4.87921	-4.62921
-5.47921	NCGC00241411-01	1.45	-6.92921	NCGC00241411-01			Benazepril	-4.82921	-4.62921
-7.52921	Ritonavir	1.45	-8.97921	Ritonavir			BMS-509744	-4.82921	-4.62921
-7.42921	Gavestinel sodium	1.5	-8.92921	Gavestinel sodium			BMS-777607	-4.82921	-4.62921
-5.52921	Vicriviroc maleate	1.5	-7.02921	Vicriviroc maleate			Ethinylestradiol	-4.82921	-4.62921
-7.37921	Roxithromycin	1.55	-8.92921	Roxithromycin			PLX-4720	-4.82921	-4.62921
-4.67921	Biperiden	1.55	-6.22921	Biperiden			AV-412	-4.77921	-4.62921
-5.72921	Chlormezanone	1.55	-7.27921	Chlormezanone			Ketoconazole	-4.77921	-4.62921
-7.27921	Chlorothiazide	1.55	-8.82921	Chlorothiazide			SANT-2	-4.77921	-4.62921
-5.22921	GSK-2126458	1.55	-6.77921	GSK-2126458			Compound 7	-4.72921	-4.62921
-7.02921	Imipenem	1.55	-8.57921	Imipenem			Gliclazide	-4.72921	-4.62921
-4.67921	Zileuton	1.55	-6.22921	Zileuton			rac Nebivolol hydrochloride	-4.72921	-4.62921
-4.57921	Saxagliptin	1.55	-6.12921	Saxagliptin			AZD-4547	-4.67921	-4.62921
-4.57921	Torasemide	1.55	-6.12921	Torasemide			GW-0742	-4.67921	-4.62921
-7.37921	Furosemide	1.6	-8.97921	Furosemide			KN-93	-4.67921	-4.62921
-7.07921	Robotnikinin	1.6	-8.67921	Robotnikinin			Pentamidine isethionate	-4.67921	-4.62921
-5.87921	Cilliobrevin D	1.65	-7.52921	Cilliobrevin D			TAK-875	-4.67921	-4.62921
-5.42921	Double JS-K	1.65	-7.07921	Double JS-K			Valspodar	-4.67921	-4.62921
-4.92921	IDH-C227	1.65	-6.57921	IDH-C227			BMS-794833	-4.62921	-4.62921
-7.12921	GW 4869	1.65	-8.77921	GW 4869			Erlotinib hydrochloride	-4.62921	-4.62921
-6.57921	Idebenone	1.65	-8.22921	Idebenone			L-690330	-4.62921	-4.62921
-7.07921	PH-797804	1.65	-8.72921	PH-797804			SB-743921	-4.62921	-4.62921
-4.72921	Pravastatin sodium	1.65	-6.37921	Pravastatin sodium			Tivozanib	-4.62921	-4.62921
-4.67921	GSI-9	1.7	-6.37921	GSI-9			Tranexamic acid	-4.62921	-4.62921
-4.42921	Sulfanilamide	1.7	-6.12921	Sulfanilamide			Fenofibrate	-4.57921	-4.62921
-4.42921	Vandetanib	1.7	-6.12921	Vandetanib			Fingolimod hydrochloride	-4.57921	-4.62921
-5.07921	Daminozide	1.75	-6.82921	Daminozide			NCGC00168459-01	-4.57921	-4.62921
-4.67921	Hg-10-102-01	1.75	-6.42921	Hg-10-102-01			Alacepril	-4.52921	-4.62921
-4.57921	Noradrenaline bitartrate monohydrate	1.75	-6.32921	Noradrenaline bitartrate monohydrate			Budesonide	-4.52921	-4.62921
-6.77921	CP-91149	1.8	-8.57921	CP-91149			Doxazosin mesylate	-4.52921	-4.62921
-4.72921	Haloperidol	1.8	-6.52921	Haloperidol			LY-2608204	-4.52921	-4.62921
-4.92921	NMP	1.8	-6.72921	NMP			Levosimendan	-4.47921	-4.62921
-7.07921	Almotriptan	1.8	-8.87921	Almotriptan			NCGC00263015-01	-4.47921	-4.62921
-4.57921	LY-411575	1.8	-6.37921	LY-411575			CCT-241533	-4.42921	-4.62921
-6.72921	Miglitol	1.8	-8.52921	Miglitol			Sofosbuvir	-4.42921	-4.62921
-5.67921	Dexamethasone valerate	1.85	-7.52921	Dexamethasone valerate			Vadimezan	-4.42921	-4.62921
-6.37921	Erdosteine	1.85	-8.22921	Erdosteine			UK-383367	-4.27921	-4.62921
-4.72921	GW-7647	1.85	-6.57921	GW-7647			p53 and MDM2 proteins-interaction-inhibitor (chiral)	-4.43029	-4.58029
-4.72921	LG100268	1.85	-6.57921	LG100268			Tubastatin A	-8.42921	-4.57921
-6.47921	Valaciclovir	1.85	-8.32921	Valaciclovir			NCGC00244250-01	-7.42921	-4.57921
-6.92921	Rolipram	1.85	-8.77921	Rolipram			PF-04217903	-6.92921	-4.57921
-5.17921	SB-206553	1.9	-7.07921	SB-206553			Aminoglutethimide	-6.02921	-4.57921
-6.92921	Trioxsalen	1.9	-8.82921	Trioxsalen			Disulfiram	-5.87921	-4.57921
-7.07921	Ethisterone	1.9	-8.97921	Ethisterone			Apatinib	-5.12921	-4.57921
-6.12921	Lansoprazole	1.9	-8.02921	Lansoprazole			Bergenin	-5.07921	-4.57921
-5.87921	Fenoldopam	1.95	-7.82921	Fenoldopam			Posaconazole	-5.07921	-4.57921
-6.87921	Meglumine	1.95	-8.82921	Meglumine			Clindamycin palmitate hydrochloride	-4.92921	-4.57921
-6.72921	trans-2-Phenylcyclopropylamine hydrochloride	1.95	-8.67921	trans-2-Phenylcyclopropylamine hydrochloride			SGI-1776	-4.87921	-4.57921
-5.07921	Caroverine hydrochloride	1.95	-7.02921	Caroverine hydrochloride			Amisulpride	-4.82921	-4.57921
-4.68029	EPZ015666	1.95	-6.63029	EPZ015666			Ramipril	-4.82921	-4.57921
-4.57921	NPS-2143	1.95	-6.52921	NPS-2143			Tamoxifen	-4.82921	-4.57921
-6.92921	Estrone	2	-8.92921	Estrone			Crizotinib (PF-02341066)	-4.77921	-4.57921
-4.77921	AR7	2	-6.77921	AR7			Englerin A	-4.77921	-4.57921
-4.82921	BRL-15572	2	-6.82921	BRL-15572			Chlorhexidine	-4.72921	-4.57921
-6.97921	MDV-3100	2	-8.97921	MDV-3100			Dronedarone	-4.72921	-4.57921
-5.92921	Nalidixic acid	2	-7.92921	Nalidixic acid			Idronoxil	-4.72921	-4.57921
-6.32921	Pantoprazole	2	-8.32921	Pantoprazole			Osanetant	-4.72921	-4.57921
-4.47921	Vinblastine	2	-6.47921	Vinblastine			Ro-31-8425	-4.72921	-4.57921
-4.42921	Rabeprazole	2.05	-6.47921	Rabeprazole			Tetrandrine	-4.72921	-4.57921
-6.92921	Sulfameter	2.05	-8.97921	Sulfameter			CP-466722	-4.67921	-4.57921
-6.47921	Carisoprodol	2.05	-8.52921	Carisoprodol			Duloxetine hydrochloride	-4.67921	-4.57921
-6.57921	Amiloride	2.1	-8.67921	Amiloride			Icariin	-4.67921	-4.57921
-4.67921	Dabrafenib	2.1	-6.77921	Dabrafenib			Teriflunomide	-4.67921	-4.57921
-6.92921	Orotic acid	2.1	-9.02921	Orotic acid			Travoprost	-4.67921	-4.57921
-6.67921	VE 821	2.1	-8.77921	VE 821			Ziprasidone hydrochloride	-4.67921	-4.57921
-4.42921	ABT-702	2.15	-6.57921	ABT-702			KUC105555N-02	-4.62921	-4.57921
-5.97921	Ceftiofur hydrochloride	2.15	-8.12921	Ceftiofur hydrochloride			MEK inhibitor	-4.62921	-4.57921
-6.22921	ICRF-193	2.15	-8.37921	ICRF-193			2-Methoxyestradiol	-4.57921	-4.57921
-5.27921	Naproxen sodium	2.15	-7.42921	Naproxen sodium			AEE-788	-4.57921	-4.57921
-4.97921	Ruxolitinib (INCB018424)	2.15	-7.12921	Ruxolitinib (INCB018424)			Aprepitant	-4.57921	-4.57921
-5.32921	TRAM-34	2.15	-7.47921	TRAM-34			Carboxyamidotriazole	-4.57921	-4.57921
-5.02921	Acadesine	2.2	-7.22921	Acadesine			PD-153035	-4.57921	-4.57921
-4.77921	GSK-1016790A	2.2	-6.97921	GSK-1016790A			PNU-74654	-4.57921	-4.57921
-4.57921	Telotristat etiprate	2.25	-6.82921	Telotristat etiprate			Felbamate	-4.47921	-4.57921
-6.52921	Fostamatinib disodium	2.3	-8.82921	Fostamatinib disodium			MGCD-265	-4.47921	-4.57921
-4.72921	MK-2206 2HCl	2.3	-7.02921	MK-2206 2HCl			CDIBA	-4.42921	-4.57921
-4.92921	Prulifloxacin	2.3	-7.22921	Prulifloxacin			HMSL10087	-8.97921	-4.52921
-4.57921	GSK-4112	2.3	-6.87921	GSK-4112			JNJ-28312141	-8.32921	-4.52921
-5.34041	Indoximod	2.3	-7.64041	Indoximod			Tadalafil	-8.27921	-4.52921
-5.37921	Thalidomide	2.35	-7.72921	Thalidomide			PX-12	-8.17921	-4.52921
-4.42921	Indomethacin	2.4	-6.82921	Indomethacin			UNC-0638	-7.72921	-4.52921
-4.62921	Nefiracetam	2.4	-7.02921	Nefiracetam			MK-2048	-7.32921	-4.52921
-4.47921	Itraconazole	2.45	-6.92921	Itraconazole			Hh-Ag1.5	-4.87921	-4.52921
-4.07921	LY2157299	2.45	-6.52921	LY2157299			SM-164	-4.82921	-4.52921
-5.52921	PA-824	2.45	-7.97921	PA-824			TG-46	-4.82921	-4.52921
-5.17921	Ridaforolimus	2.45	-7.62921	Ridaforolimus			TWS-119	-4.72921	-4.52921
-5.74041	2-Iminobiotin	2.5	-8.24041	2-Iminobiotin			Brivanib	-4.67921	-4.52921
-5.47921	Aloxistatin	2.5	-7.97921	Aloxistatin			NCGC00241410-01	-4.67921	-4.52921
-6.47906	NCGC00183434-01	2.5	-8.97906	NCGC00183434-01			Dacomitinib	-4.62921	-4.52921
-4.67921	CCT-137690	2.55	-7.22921	CCT-137690			Indapamide	-4.62921	-4.52921
-4.47921	Diclofensine	2.55	-7.02921	Diclofensine			Degrasyn	-4.57921	-4.52921
-5.22921	Pitavastatin calcium	2.55	-7.77921	Pitavastatin calcium			L-Thyroxine	-4.57921	-4.52921
-5.28029	GSK 2837808A	2.55	-7.83029	GSK 2837808A			Wyeth Cot inhibitor-2	-4.57921	-4.52921
-4.82921	Gabexate mesilate	2.6	-7.42921	Gabexate mesilate			Oridonin	-4.52921	-4.52921
-5.17921	Tiotropium bromide	2.65	-7.82921	Tiotropium bromide			Theobromine	-4.52921	-4.52921
-6.32921	Phlorizin	2.65	-8.97921	Phlorizin			Chelerythrine chloride	-4.47921	-4.52921
-5.12921	ITX3	2.7	-7.82921	ITX3			Hexestrol	-4.47921	-4.52921
-5.22921	Bexarotene	2.7	-7.92921	Bexarotene			Lopinavir	-4.47921	-4.52921
-5.57921	AC-265347	2.7	-8.27921	AC-265347			Perhexiline	-4.47921	-4.52921
-5.02921	(-)-Blebbistatin	2.75	-7.77921	(-)-Blebbistatin			NCGC00384250-01	-4.68029	-4.48029
-5.32921	Chloropyramine hydrochloride	2.75	-8.07921	Chloropyramine hydrochloride			LLY-507	-4.48029	-4.48029
-5.47921	Glimepiride	2.75	-8.22921	Glimepiride			Acipimox	-8.97921	-4.47921
-5.02921	Lonidamine	2.75	-7.77921	Lonidamine			AC-480	-8.87921	-4.47921
-5.81797	SB-203580	2.75	-8.56797	SB-203580			Cytarabine	-8.62921	-4.47921
-4.42921	Stanozolol	2.75	-7.17921	Stanozolol			RAF-265 derivative	-8.47921	-4.47921
-5.76797	Ursolic acid	2.75	-8.51797	Ursolic acid			CGI-1746	-8.17921	-4.47921
-5.52921	Cytisine	2.8	-8.32921	Cytisine			Dobutamine	-8.07921	-4.47921
-4.67921	E5555	2.8	-7.47921	E5555			Linopirdine	-7.47921	-4.47921
-4.72921	Rimonabant	2.8	-7.52921	Rimonabant			Oxymetazoline	-7.37921	-4.47921
-5.22921	Pramipexole hydrochloride	2.85	-8.07921	Pramipexole hydrochloride			Gemfibrozil	-7.27921	-4.47921
-4.57921	Nedaplatin	2.85	-7.42921	Nedaplatin			Telithromycin	-6.17921	-4.47921
-5.52921	Rolipram	2.85	-8.37921	Rolipram			Linifanib	-6.02921	-4.47921
-4.37921	Decitabine	2.9	-7.27921	Decitabine			Betamethasone	-5.87921	-4.47921
-5.52921	Nystatin	2.9	-8.42921	Nystatin			Repaglinide	-5.47921	-4.47921
-4.67921	Shikonin	2.9	-7.57921	Shikonin			Azithromycin	-4.87921	-4.47921
-4.82921	Andarine	2.9	-7.72921	Andarine			Apixaban	-4.82921	-4.47921
-5.07921	Citalopram hydrobromide	2.9	-7.97921	Citalopram hydrobromide			Sorafenib	-4.82921	-4.47921
-6.02921	Cefoselis sulfate	2.95	-8.97921	Cefoselis sulfate			Tranilast	-4.82921	-4.47921
-6.02921	GB 83	2.95	-8.97921	GB 83			GNF-5837	-4.77921	-4.47921
-4.42921	Pancuronium bromide	2.95	-7.37921	Pancuronium bromide			Raloxifene hydrochloride	-4.77921	-4.47921
-5.82921	Sinomenine	2.95	-8.77921	Sinomenine			TGX-221	-4.77921	-4.47921
-5.92921	Isoconazole nitrate	3	-8.92921	Isoconazole nitrate			Efavirenz	-4.72921	-4.47921
-4.47921	Bicalutamide	3	-7.47921	Bicalutamide			Honokiol	-4.67921	-4.47921
-4.92921	CT-99021	3	-7.92921	CT-99021			Masitinib	-4.67921	-4.47921
-5.97921	Ketanserin	3	-8.97921	Ketanserin			Rosiglitazone	-4.67921	-4.47921
-4.42921	LY-294002	3	-7.42921	LY-294002			Cediranib	-4.62921	-4.47921
-4.82921	NCGC00185053	3	-7.82921	NCGC00185053			Dapoxetine hydrochloride	-4.62921	-4.47921
-4.77921	Clomifene citrate	3.05	-7.82921	Clomifene citrate			Bardoxolone methyl	-4.57921	-4.47921
-4.62921	Fenticonazole nitrate	3.05	-7.67921	Fenticonazole nitrate			PD-0220245	-4.57921	-4.47921
-5.92921	MK-886	3.05	-8.97921	MK-886			Seliciclib	-4.57921	-4.47921
-4.57921	Melatonin	3.05	-7.62921	Melatonin			Deferasirox	-4.52921	-4.47921
-4.47921	Cefditoren pivoxil	3.1	-7.57921	Cefditoren pivoxil			Prazosin hydrochloride	-4.52921	-4.47921
-5.37921	Pirarubicin	3.1	-8.47921	Pirarubicin			Avasimibe	-4.47921	-4.47921
-5.62921	Sotrastaurin	3.1	-8.72921	Sotrastaurin			NCGC00263018-01	-4.47921	-4.47921
-5.62921	Sulfamethoxazole	3.1	-8.72921	Sulfamethoxazole			PF-8380	-4.47921	-4.47921
-5.82921	Chloroquine	3.15	-8.97921	Chloroquine			Piboserod hydrochloride	-4.47921	-4.47921
-5.62921	Galeterone	3.2	-8.82921	Galeterone			WZ-8040	-4.47921	-4.47921
-5.47921	Nitisinone	3.2	-8.67921	Nitisinone			Amonafide	-4.42921	-4.47921
-5.67921	Stauprimide	3.25	-8.92921	Stauprimide			Mefloquine	-4.42921	-4.47921
-4.57921	BAF-312	3.25	-7.82921	BAF-312			Nifekalant	-4.42921	-4.47921
-5.12921	Tamsulosin hydrochloride	3.3	-8.42921	Tamsulosin hydrochloride			OSU-03012	-4.42921	-4.47921
-4.62921	NVP-XAV-939	3.3	-7.92921	NVP-XAV-939			Sitagliptin	-4.42921	-4.47921
-5.52921	Risperidone???	3.3	-8.82921	Risperidone???			AT-IAP	-8.93029	-4.43029
-4.72921	Methotrexate	3.35	-8.07921	Methotrexate			PF 06463922	-4.88029	-4.43029
-5.52921	Argatroban	3.4	-8.92921	Argatroban			KI-696	-4.48029	-4.43029
-5.42921	Famotidine	3.4	-8.82921	Famotidine			Orlistat	-8.97921	-4.42921
-5.42921	PF-03716556	3.4	-8.82921	PF-03716556			Nutlin-3	-8.92921	-4.42921
-4.47921	Emricasan	3.4	-7.87921	Emricasan			l-Taurine	-8.42921	-4.42921
-4.72921	Mometasone furoate	3.45	-8.17921	Mometasone furoate			GSK-1995010	-8.27921	-4.42921
-5.52921	Dutasteride	3.45	-8.97921	Dutasteride			Dexrazoxane hydrochloride	-8.12921	-4.42921
-4.92921	INK-128	3.45	-8.37921	INK-128			Enoxolone	-8.02921	-4.42921
-4.42921	Olaparib	3.45	-7.87921	Olaparib			Flecainide	-7.92921	-4.42921
-5.42921	Olanzapine	3.5	-8.92921	Olanzapine			Piroxicam	-7.92921	-4.42921
-4.42921	Ginkgolide B	3.5	-7.92921	Ginkgolide B			Hydrochlorothiazide	-7.77921	-4.42921
-5.37921	anagrelide	3.55	-8.92921	anagrelide			Levodopa	-7.57921	-4.42921
-4.62921	Orantinib	3.55	-8.17921	Orantinib			Vorapaxar	-7.32921	-4.42921
-4.42921	Halofantrine	3.55	-7.97921	Halofantrine			MPEP	-7.22921	-4.42921
-4.82921	GW-441756	3.6	-8.42921	GW-441756			Quercetine	-6.42921	-4.42921
-5.27921	Artesunate	3.65	-8.92921	Artesunate			Aripiprazole	-6.32921	-4.42921
-5.28029	GNE-9605	3.65	-8.93029	GNE-9605			ML324	-6.02921	-4.42921
-5.27921	Norfloxacin	3.65	-8.92921	Norfloxacin			SGX-523	-5.82921	-4.42921
-4.92921	Tanshinone I	3.65	-8.57921	Tanshinone I			Dehydroepiandrosterone	-5.77921	-4.42921
-4.72921	BP-1-102	3.65	-8.37921	BP-1-102			Histamine dihydrochloride	-5.77921	-4.42921
-5.22921	LY310762	3.65	-8.87921	LY310762			Lubiprostone	-5.77921	-4.42921
-4.67921	KUC109088N-03	3.7	-8.37921	KUC109088N-03			CASIN	-5.57921	-4.42921
-5.07921	Toremifene	3.7	-8.77921	Toremifene			Tesmilifene hydrochloride	-5.37921	-4.42921
-4.72921	Hydroxychloroquine sulfate	3.75	-8.47921	Hydroxychloroquine sulfate			Neratinib	-5.32921	-4.42921
-5.12921	NVP-AEW541	3.75	-8.87921	NVP-AEW541			PRT-060318	-5.32921	-4.42921
-5.22921	Sodium 2-mercaptoethanesulfonate	3.75	-8.97921	Sodium 2-mercaptoethanesulfonate			Ondansetron	-5.02921	-4.42921
-5.12921	Diphenhydramine hydrochloride	3.8	-8.92921	Diphenhydramine hydrochloride			BI-78D3	-4.97921	-4.42921
-5.12921	Lovastatin	3.8	-8.92921	Lovastatin			Sodium cloxacillin	-4.97921	-4.42921
-5.12921	Ramelteon	3.8	-8.92921	Ramelteon			Adenosine	-4.92921	-4.42921
-5.12921	TCS-2312	3.8	-8.92921	TCS-2312			Acitretin	-4.87921	-4.42921
-4.58029	Alvelestat	3.8	-8.38029	Alvelestat			Bufexamac	-4.87921	-4.42921
-4.77921	CITCO	3.8	-8.57921	CITCO			Riluzole	-4.87921	-4.42921
-4.67921	EMD-1214063	3.8	-8.47921	EMD-1214063			NCGC00262689	-4.77921	-4.42921
-4.92921	QS11	3.8	-8.72921	QS11			PK-11195	-4.77921	-4.42921
-4.72921	StemRegenin 1	3.8	-8.52921	StemRegenin 1			705498	-4.72921	-4.42921
-4.97921	Cefaclor	3.85	-8.82921	Cefaclor			Dinoprostone	-4.72921	-4.42921
-5.12921	Oleanolic acid	3.85	-8.97921	Oleanolic acid			HC-067047	-4.72921	-4.42921
-4.52921	Dorsomorphin	3.85	-8.37921	Dorsomorphin			Ibrutinib (PCI-32765)	-4.72921	-4.42921
-4.42921	PD-128907	3.85	-8.27921	PD-128907			Mecarbinate	-4.72921	-4.42921
-4.67921	Zilpaterol	3.85	-8.52921	Zilpaterol			AG-13958	-4.67921	-4.42921
-5.02921	Omigapil	3.9	-8.92921	Omigapil			CCT-129202	-4.67921	-4.42921
-4.67921	SB-3CT	3.9	-8.57921	SB-3CT			Paroxetine	-4.67921	-4.42921
-4.87921	Eplerenone	3.9	-8.77921	Eplerenone			Vinpocetine	-4.67921	-4.42921
-4.62921	GNF 2	3.9	-8.52921	GNF 2			Carvedilol	-4.62921	-4.42921
-4.87921	WHI-P97	3.9	-8.77921	WHI-P97			Droxinostat	-4.62921	-4.42921
-4.92921	AP-761	3.95	-8.87921	AP-761			IOX2	-4.62921	-4.42921
-4.72921	Iniparib	4	-8.72921	Iniparib			Manidipine dihydrochloride	-4.62921	-4.42921
-4.47921	Ostarine	4	-8.47921	Ostarine			Celecoxib	-4.57921	-4.42921
-4.67921	Lumefantrine	4.05	-8.72921	Lumefantrine			KRP 203	-4.57921	-4.42921
-4.67921	Piraxostat	4.05	-8.72921	Piraxostat			Pepstatin	-4.57921	-4.42921
-4.32921	ID-8	4.1	-8.42921	ID-8			Phenelzine	-4.57921	-4.42921
-4.62921	IPA-3	4.1	-8.72921	IPA-3			YW3-56	-4.57921	-4.42921
-4.82921	Tegaserod maleate	4.1	-8.92921	Tegaserod maleate			Zafirlukast	-4.57921	-4.42921
-4.67921	LY335979 trihydrochloride	4.1	-8.77921	LY335979 trihydrochloride			Amiodarone hydrochloride	-4.47921	-4.42921
-4.77921	PMSF	4.1	-8.87921	PMSF			IDH-001	-4.47921	-4.42921
-4.77921	Betulinic acid	4.15	-8.92921	Betulinic acid			KUC107550N	-4.47921	-4.42921
-4.83029	Enasidenib	4.15	-8.98029	Enasidenib			NVP-BSK805	-4.47921	-4.42921
-4.77921	Pranlukast	4.15	-8.92921	Pranlukast			PD-173074	-4.47921	-4.42921
-4.67921	Prucalopride	4.2	-8.87921	Prucalopride			Etomidate	-4.42921	-4.42921
-4.77921	Tenofovir disoproxil fumarate	4.2	-8.97921	Tenofovir disoproxil fumarate			Iloperidone	-4.42921	-4.42921
-4.57921	Rebamipide	4.2	-8.77921	Rebamipide			Quinidine	-4.42921	-4.42921
-4.72921	Butoconazole nitrate	4.25	-8.97921	Butoconazole nitrate			Ritodrine hydrochloride	-4.42921	-4.42921
-4.62921	Flupirtine maleate	4.3	-8.92921	Flupirtine maleate			Sclareolide	-4.42921	-4.42921
-4.72921	10074-G5	4.3	-9.02921	10074-G5			Curcumin	-4.51797	-4.41797
-4.62921	Resveratrol	4.35	-8.97921	Resveratrol			ENMD-981693	-4.36797	-4.41797
-4.52921	Adefovir dipivoxil	4.4	-8.92921	Adefovir dipivoxil			FASN MRK	-4.36797	-4.41797
-4.42921	Streptozocin	4.4	-8.82921	Streptozocin			Rocuronium bromide	-5.12921	-4.37921
-4.74041	Cidofovir	4.45	-9.19041	Cidofovir			Methyl Hesperidin	-5.07921	-4.37921
-4.57921	Ostol	4.45	-9.02921	Ostol			LFM-A13	-4.62921	-4.37921
-4.42921	Isoproterenol	4.55	-8.97921	Isoproterenol			AZD-6482	-4.61797	-4.36797
-4.42921	Verteporfin	4.55	-8.97921	Verteporfin			17-Methyltestosterone	-4.41797	-4.11797
-6.27921	2-Deoxyglucose	#VALUE!	NA	2-Deoxyglucose			BX-795	-8.97921	NA
NA	4',7-Dihydroxyisoflavanone	#VALUE!	-4.67921	4',7-Dihydroxyisoflavanone			CH-5132799	-8.97921	NA
-4.67921	5-Hydroxytryptophan	#VALUE!	NA	5-Hydroxytryptophan			Gatifloxacin	-8.97921	NA
NA	8-Cl-Ado	#VALUE!	-6.02921	8-Cl-Ado			GM-1489	-8.97921	NA
-8.32921	842166X	#VALUE!	NA	842166X			Xylometazoline hydrochloride	-8.97921	NA
NA	A 438079	#VALUE!	NA	A 438079			Butylscopolamine bromide	-8.92921	NA
NA	A 740003	#VALUE!	-7.52921	A 740003			Cilomilast	-8.92921	NA
NA	A-1210477	#VALUE!	-8.83029	A-1210477			Ibuprofen lysine	-8.89041	NA
NA	A-769662	#VALUE!	-5.17921	A-769662			EPZ-020411	-8.78029	NA
NA	A-770041	#VALUE!	NA	A-770041			Diclofenamide	-8.77921	NA
-8.67921	A-922500	#VALUE!	NA	A-922500			Orteronel	-8.77921	NA
-5.69041	Abiraterone	#VALUE!	NA	Abiraterone			PHA-665752	-8.77921	NA
-6.07921	ABT-199	#VALUE!	NA	ABT-199			Avobenzone	-8.72921	NA
-5.57921	Ac-SAH-p53-8	#VALUE!	NA	Ac-SAH-p53-8			C-75	-8.72921	NA
NA	Acitazanolast	#VALUE!	-6.02921	Acitazanolast			Deflazacort	-8.72921	NA
NA	Aclarubicin	#VALUE!	NA	Aclarubicin			JNJ-38877605	-8.72921	NA
NA	Adapalene	#VALUE!	NA	Adapalene			Pregnenolone	-8.72921	NA
NA	AG-041R	#VALUE!	-7.97921	AG-041R			Oteracil potassium	-8.69041	NA
NA	Agomelatine	#VALUE!	-4.42921	Agomelatine			A-922500	-8.67921	NA
-5.02921	AKT inhibitor VIII	#VALUE!	NA	AKT inhibitor VIII			Gestodene	-8.67921	NA
-4.42921	Albuterol	#VALUE!	NA	Albuterol			Famciclovir	-8.57921	NA
NA	Alisertib	#VALUE!	-8.87921	Alisertib			Lirimilast	-8.57921	NA
NA	Aliskiren hemifumarate	#VALUE!	NA	Aliskiren hemifumarate			Cephalomannine	-8.52921	NA
-5.42921	Aloe-emodin	#VALUE!	NA	Aloe-emodin			Pimobendan hydrochloride	-8.52921	NA
NA	Aloperine	#VALUE!	NA	Aloperine			PNU-120596	-8.52921	NA
NA	Altretamine	#VALUE!	-6.72921	Altretamine			Amlexanox	-8.47921	NA
NA	Amantadine hydrochloride	#VALUE!	-7.42921	Amantadine hydrochloride			LY-2811376	-8.47921	NA
NA	AMG-900	#VALUE!	NA	AMG-900			Trospium chloride	-8.47921	NA
-8.07921	Aminocaproic acid	#VALUE!	NA	Aminocaproic acid			Chlormethine	-8.42921	NA
-4.42921	Aminopterin	#VALUE!	NA	Aminopterin			Prednisolone	-8.42921	NA
-8.47921	Amlexanox	#VALUE!	NA	Amlexanox			SB-415286	-8.42921	NA
NA	Amoxapine	#VALUE!	-5.17921	Amoxapine			Gimeracil	-8.37921	NA
NA	Amoxicillin sodium	#VALUE!	NA	Amoxicillin sodium			842166X	-8.32921	NA
NA	Aniracetam	#VALUE!	-5.57921	Aniracetam			BTZ-10526043	-8.27921	NA
NA	AR-C155858	#VALUE!	-4.77921	AR-C155858			INO-1001	-8.27921	NA
-7.42921	Arecoline	#VALUE!	NA	Arecoline			Secoisolariciresinol	-8.22921	NA
-7.32921	Artemisinin	#VALUE!	NA	Artemisinin			Ciprofloxacin	-8.17921	NA
NA	Asaraldehyde	#VALUE!	-8.32921	Asaraldehyde			Rolofylline	-8.12921	NA
NA	Asiatic acid	#VALUE!	-8.87921	Asiatic acid			Aminocaproic acid	-8.07921	NA
NA	Aspirin	#VALUE!	-6.02921	Aspirin			Nintedanib (BIBF 1120)	-8.07921	NA
NA	Astragaloside A	#VALUE!	-4.72921	Astragaloside A			Cabazitaxel	-7.87921	NA
NA	Atazanavir sulfate	#VALUE!	NA	Atazanavir sulfate			HA-14-1	-7.87921	NA
NA	Aurora A Inhibitor I	#VALUE!	-5.12921	Aurora A Inhibitor I			Ezetimibe	-7.82921	NA
-8.72921	Avobenzone	#VALUE!	NA	Avobenzone			Polydatin	-7.82921	NA
NA	AZD-1152-HQPA	#VALUE!	-5.37921	AZD-1152-HQPA			Veliparib	-7.82921	NA
NA	Azelastine hydrochloride	#VALUE!	-8.52921	Azelastine hydrochloride			Roflumilast	-7.77921	NA
-5.82921	Azomycin	#VALUE!	NA	Azomycin			Zaltoprofen	-7.77921	NA
NA	Aztreonam	#VALUE!	-6.07921	Aztreonam			Pravadoline	-7.62921	NA
NA	Baicalein	#VALUE!	-4.57921	Baicalein			Curcumol	-7.57921	NA
NA	Balsalazide	#VALUE!	NA	Balsalazide			Odanacatib	-7.52921	NA
NA	BAY-60-7550	#VALUE!	-5.67921	BAY-60-7550			Arecoline	-7.42921	NA
NA	BAY61-3606	#VALUE!	-8.97921	BAY61-3606			Metronidazole	-7.37921	NA
-5.07921	beta-Carotene	#VALUE!	NA	beta-Carotene			Sumatriptan succinate	-7.37921	NA
NA	beta-Sitosterol	#VALUE!	-7.47921	beta-Sitosterol			Artemisinin	-7.32921	NA
NA	Betamethasone dipropionate	#VALUE!	-8.47921	Betamethasone dipropionate			Mestranol	-7.27921	NA
NA	Betanin	#VALUE!	-5.32921	Betanin			MK-0354	-7.27921	NA
NA	Betaxolol	#VALUE!	-5.72921	Betaxolol			Oxfendazole	-7.27921	NA
-5.82921	Bethanechol chloride	#VALUE!	NA	Bethanechol chloride			Tolvaptan	-7.07921	NA
NA	BGJ-398	#VALUE!	-7.92921	BGJ-398			Streptomycin sulfate	-7.02435	NA
NA	Bindarit	#VALUE!	NA	Bindarit			Mps1-IN-5	-6.98029	NA
-6.02921	Bioymifi	#VALUE!	NA	Bioymifi			Dorzolamide hydrochloride	-6.97921	NA
NA	Bisoprolol	#VALUE!	-5.92921	Bisoprolol			JNJ-38158471	-6.97921	NA
NA	BIX 02189	#VALUE!	-4.42921	BIX 02189			Ketorolac	-6.92921	NA
NA	BMS-378806	#VALUE!	-4.62921	BMS-378806			NCGC00185090-04	-6.92921	NA
NA	BMS-754807	#VALUE!	-8.92921	BMS-754807			Indinavir sulfate	-6.87921	NA
-8.27921	BTZ-10526043	#VALUE!	NA	BTZ-10526043			KUC110948N-02	-6.72921	NA
-8.92921	Butylscopolamine bromide	#VALUE!	NA	Butylscopolamine bromide			MK-3207	-6.67921	NA
-8.97921	BX-795	#VALUE!	NA	BX-795			Tioguanine	-6.67921	NA
NA	C-188-9	#VALUE!	-4.72921	C-188-9			Progesterone	-6.52921	NA
-8.72921	C-75	#VALUE!	NA	C-75			Sotalol	-6.47921	NA
NA	c-FMS inhibitor	#VALUE!	-4.47921	c-FMS inhibitor			Diclofenac sodium	-6.42921	NA
-7.87921	Cabazitaxel	#VALUE!	NA	Cabazitaxel			Darunavir	-6.37921	NA
NA	Caffeine, citrated	#VALUE!	NA	Caffeine, citrated			ICG-001	-6.37921	NA
-4.67921	Calcitriol	#VALUE!	NA	Calcitriol			Carboplatin	-6.32921	NA
-5.47921	Calhex-231	#VALUE!	NA	Calhex-231			2-Deoxyglucose	-6.27921	NA
NA	Calindol	#VALUE!	-8.57921	Calindol			ABT-199	-6.07921	NA
-6.32921	Carboplatin	#VALUE!	NA	Carboplatin			Tacrine	-6.07921	NA
-8.52921	Cephalomannine	#VALUE!	NA	Cephalomannine			Bioymifi	-6.02921	NA
-4.82921	Cetirizine hydrochloride	#VALUE!	NA	Cetirizine hydrochloride			Clofibrate	-6.02921	NA
NA	CGS-21680	#VALUE!	-5.47921	CGS-21680			Pantothenic acid	-6.02921	NA
-8.97921	CH-5132799	#VALUE!	NA	CH-5132799			Monobenzone	-5.97921	NA
-5.92921	Chlorambucil	#VALUE!	NA	Chlorambucil			Zibotentan	-5.97921	NA
-8.42921	Chlormethine	#VALUE!	NA	Chlormethine			Chlorambucil	-5.92921	NA
-8.92921	Cilomilast	#VALUE!	NA	Cilomilast			Ibutamoren mesilate	-5.92921	NA
NA	Cilostazol	#VALUE!	-8.72921	Cilostazol			Oxandrolone	-5.92921	NA
NA	Ciprofibrate	#VALUE!	NA	Ciprofibrate			PD-173955	-5.92921	NA
-8.17921	Ciprofloxacin	#VALUE!	NA	Ciprofloxacin			Epothilone A	-5.87921	NA
NA	Clinofibrate	#VALUE!	NA	Clinofibrate			Tegafur	-5.86797	NA
NA	Clobetasol propionate	#VALUE!	-8.42921	Clobetasol propionate			Azomycin	-5.82921	NA
-6.02921	Clofibrate	#VALUE!	NA	Clofibrate			Bethanechol chloride	-5.82921	NA
NA	Clomipramine	#VALUE!	-4.67921	Clomipramine			PHT-427	-5.77921	NA
NA	Clopidogrel bisulfate	#VALUE!	-8.92921	Clopidogrel bisulfate			TM-30089	-5.72921	NA
NA	Clozapine	#VALUE!	-4.52921	Clozapine			Rifampicin	-5.72301	NA
NA	Conivaptan hydrochloride	#VALUE!	-8.87921	Conivaptan hydrochloride			Abiraterone	-5.69041	NA
NA	Cordycepin	#VALUE!	-8.92921	Cordycepin			Geniposidic acid	-5.67921	NA
-4.82921	cPEPCK inhibitor	#VALUE!	NA	cPEPCK inhibitor			Ac-SAH-p53-8	-5.57921	NA
-7.57921	Curcumol	#VALUE!	NA	Curcumol			Calhex-231	-5.47921	NA
-5.27921	Cutamesine hydrochloride	#VALUE!	NA	Cutamesine hydrochloride			Fluconazole	-5.47921	NA
NA	Cyclopamine	#VALUE!	NA	Cyclopamine			Aloe-emodin	-5.42921	NA
NA	Cyclosporine A	#VALUE!	NA	Cyclosporine A			Epothilone B	-5.42921	NA
-4.42921	Cyclovirobuxin D	#VALUE!	NA	Cyclovirobuxin D			Naftopidil	-5.37921	NA
NA	D-Cycloserine	#VALUE!	-8.22921	D-Cycloserine			Puerarin	-5.37921	NA
NA	Dabigatran	#VALUE!	-9.19041	Dabigatran			Daphnetin	-5.32921	NA
NA	Dacarbazine	#VALUE!	-5.27921	Dacarbazine			Doripenem	-5.32921	NA
NA	Danusertib (PHA-739358)	#VALUE!	-4.62921	Danusertib (PHA-739358)			EX-527	-5.32921	NA
-5.32921	Daphnetin	#VALUE!	NA	Daphnetin			MK-5108	-5.32921	NA
-6.37921	Darunavir	#VALUE!	NA	Darunavir			Cutamesine hydrochloride	-5.27921	NA
-8.72921	Deflazacort	#VALUE!	NA	Deflazacort			Eliprodil	-5.17921	NA
NA	Desonide	#VALUE!	-8.07921	Desonide			beta-Carotene	-5.07921	NA
NA	Dextromethorphan hydrobromide	#VALUE!	-9.02921	Dextromethorphan hydrobromide			VCH-916	-5.07921	NA
NA	Diclazuril	#VALUE!	NA	Diclazuril			AKT inhibitor VIII	-5.02921	NA
-6.42921	Diclofenac sodium	#VALUE!	NA	Diclofenac sodium			Ellagic acid	-5.02921	NA
-8.77921	Diclofenamide	#VALUE!	NA	Diclofenamide			Flucytosine	-4.97921	NA
NA	Dihydromyricetin	#VALUE!	-4.57921	Dihydromyricetin			Hyodeoxycholic acid (HDCA)	-4.97921	NA
NA	Docosanol	#VALUE!	NA	Docosanol			Manoalide	-4.97921	NA
NA	Domperidone	#VALUE!	NA	Domperidone			Novobiocin sodium	-4.97921	NA
NA	Dopamine HCl	#VALUE!	NA	Dopamine HCl			Pioglitazone HCl	-4.97921	NA
-5.32921	Doripenem	#VALUE!	NA	Doripenem			Troxacitabine	-4.97921	NA
-6.97921	Dorzolamide hydrochloride	#VALUE!	NA	Dorzolamide hydrochloride			Eltrombopag	-4.92921	NA
NA	Doxycycline	#VALUE!	-8.42921	Doxycycline			Minocycline	-4.92921	NA
NA	Dyphylline	#VALUE!	-4.82921	Dyphylline			Omeprazole	-4.92921	NA
NA	Ecdysone	#VALUE!	NA	Ecdysone			Evodiamine	-4.87921	NA
-5.17921	Eliprodil	#VALUE!	NA	Eliprodil			Cetirizine hydrochloride	-4.82921	NA
-5.02921	Ellagic acid	#VALUE!	NA	Ellagic acid			cPEPCK inhibitor	-4.82921	NA
-4.92921	Eltrombopag	#VALUE!	NA	Eltrombopag			GBR 12909 dihydrochloride	-4.82921	NA
-4.42921	Emodin	#VALUE!	NA	Emodin			GLS968	-4.82921	NA
NA	Enalapril maleate	#VALUE!	-4.57921	Enalapril maleate			Rapamycin	-4.82921	NA
NA	Endoxifen	#VALUE!	-4.52921	Endoxifen			Tyrphostin B42	-4.77921	NA
NA	Epinephrine	#VALUE!	NA	Epinephrine			5-Hydroxytryptophan	-4.67921	NA
-5.87921	Epothilone A	#VALUE!	NA	Epothilone A			Calcitriol	-4.67921	NA
-5.42921	Epothilone B	#VALUE!	NA	Epothilone B			LSD1-C76	-4.62921	NA
-8.78029	EPZ-020411	#VALUE!	NA	EPZ-020411			Trazodone hydrochloride	-4.62921	NA
NA	Estriol	#VALUE!	NA	Estriol			Galantamine hydrobromide	-4.57921	NA
NA	Eszopiclone	#VALUE!	-4.42921	Eszopiclone			Nafamostat mesilate	-4.57921	NA
NA	Ethionamide	#VALUE!	NA	Ethionamide			Telatinib	-4.57921	NA
NA	Ethosuximide	#VALUE!	NA	Ethosuximide			Lomustine	-4.52921	NA
-4.87921	Evodiamine	#VALUE!	NA	Evodiamine			Rhein	-4.51797	NA
-5.32921	EX-527	#VALUE!	NA	EX-527			Picoplatin	-4.47921	NA
-7.82921	Ezetimibe	#VALUE!	NA	Ezetimibe			Albuterol	-4.42921	NA
-8.57921	Famciclovir	#VALUE!	NA	Famciclovir			Aminopterin	-4.42921	NA
NA	Fesoterodine fumarate	#VALUE!	-8.67921	Fesoterodine fumarate			Cyclovirobuxin D	-4.42921	NA
NA	FK-506	#VALUE!	-7.32921	FK-506			Emodin	-4.42921	NA
-5.47921	Fluconazole	#VALUE!	NA	Fluconazole			GW-501516	-4.42921	NA
-4.97921	Flucytosine	#VALUE!	NA	Flucytosine			4',7-Dihydroxyisoflavanone	NA	-4.67921
-4.57921	Galantamine hydrobromide	#VALUE!	NA	Galantamine hydrobromide			8-Cl-Ado	NA	-6.02921
-8.97921	Gatifloxacin	#VALUE!	NA	Gatifloxacin			A 438079	NA	NA
-4.82921	GBR 12909 dihydrochloride	#VALUE!	NA	GBR 12909 dihydrochloride			A 740003	NA	-7.52921
NA	Genipin	#VALUE!	-8.92921	Genipin			A-1210477	NA	-8.83029
-5.67921	Geniposidic acid	#VALUE!	NA	Geniposidic acid			A-769662	NA	-5.17921
NA	Genistein	#VALUE!	-8.17921	Genistein			A-770041	NA	NA
NA	Genistin	#VALUE!	-8.02921	Genistin			Acitazanolast	NA	-6.02921
-8.67921	Gestodene	#VALUE!	NA	Gestodene			Aclarubicin	NA	NA
-8.37921	Gimeracil	#VALUE!	NA	Gimeracil			Adapalene	NA	NA
-4.82921	GLS968	#VALUE!	NA	GLS968			AG-041R	NA	-7.97921
NA	Glycyrrhizin	#VALUE!	-8.77921	Glycyrrhizin			Agomelatine	NA	-4.42921
-8.97921	GM-1489	#VALUE!	NA	GM-1489			Alisertib	NA	-8.87921
NA	GSK-1292263A	#VALUE!	-7.87921	GSK-1292263A			Aliskiren hemifumarate	NA	NA
NA	GSK-3965	#VALUE!	-4.47921	GSK-3965			Aloperine	NA	NA
NA	GSK126	#VALUE!	-7.82921	GSK126			Altretamine	NA	-6.72921
NA	GSK1838705A	#VALUE!	-8.42921	GSK1838705A			Amantadine hydrochloride	NA	-7.42921
NA	GW-4064X	#VALUE!	NA	GW-4064X			AMG-900	NA	NA
-4.42921	GW-501516	#VALUE!	NA	GW-501516			Amoxapine	NA	-5.17921
NA	GW-6471	#VALUE!	NA	GW-6471			Amoxicillin sodium	NA	NA
NA	GW-788388	#VALUE!	-5.57921	GW-788388			Aniracetam	NA	-5.57921
NA	GW-9508	#VALUE!	-8.87921	GW-9508			AR-C155858	NA	-4.77921
-7.87921	HA-14-1	#VALUE!	NA	HA-14-1			Asaraldehyde	NA	-8.32921
NA	HMSL10088	#VALUE!	-8.22921	HMSL10088			Asiatic acid	NA	-8.87921
NA	Huperizine A	#VALUE!	-4.62921	Huperizine A			Aspirin	NA	-6.02921
-4.97921	Hyodeoxycholic acid (HDCA)	#VALUE!	NA	Hyodeoxycholic acid (HDCA)			Astragaloside A	NA	-4.72921
-8.89041	Ibuprofen lysine	#VALUE!	NA	Ibuprofen lysine			Atazanavir sulfate	NA	NA
-5.92921	Ibutamoren mesilate	#VALUE!	NA	Ibutamoren mesilate			Aurora A Inhibitor I	NA	-5.12921
NA	Ibutilide fumarate	#VALUE!	NA	Ibutilide fumarate			AZD-1152-HQPA	NA	-5.37921
-6.37921	ICG-001	#VALUE!	NA	ICG-001			Azelastine hydrochloride	NA	-8.52921
NA	ICI-D7288	#VALUE!	-5.17921	ICI-D7288			Aztreonam	NA	-6.07921
NA	IKK-2 Inhibitor VIII	#VALUE!	-5.42921	IKK-2 Inhibitor VIII			Baicalein	NA	-4.57921
NA	Imatinib	#VALUE!	-7.82921	Imatinib			Balsalazide	NA	NA
NA	Imexon	#VALUE!	-8.92921	Imexon			BAY-60-7550	NA	-5.67921
NA	Imiquimod	#VALUE!	-5.27921	Imiquimod			BAY61-3606	NA	-8.97921
-6.87921	Indinavir sulfate	#VALUE!	NA	Indinavir sulfate			beta-Sitosterol	NA	-7.47921
NA	Indirubin	#VALUE!	NA	Indirubin			Betamethasone dipropionate	NA	-8.47921
-8.27921	INO-1001	#VALUE!	NA	INO-1001			Betanin	NA	-5.32921
NA	Ipratropium bromide hydrate	#VALUE!	-6.27921	Ipratropium bromide hydrate			Betaxolol	NA	-5.72921
NA	Irsogladine maleate	#VALUE!	-8.37921	Irsogladine maleate			BGJ-398	NA	-7.92921
NA	Isepamicin	#VALUE!	-5.82921	Isepamicin			Bindarit	NA	NA
NA	Istradefylline	#VALUE!	-5.22921	Istradefylline			Bisoprolol	NA	-5.92921
NA	ITD-1	#VALUE!	NA	ITD-1			BIX 02189	NA	-4.42921
NA	J113397	#VALUE!	-8.62921	J113397			BMS-378806	NA	-4.62921
-6.97921	JNJ-38158471	#VALUE!	NA	JNJ-38158471			BMS-754807	NA	-8.92921
-8.72921	JNJ-38877605	#VALUE!	NA	JNJ-38877605			C-188-9	NA	-4.72921
NA	JS-65-103	#VALUE!	-8.72921	JS-65-103			c-FMS inhibitor	NA	-4.47921
NA	JZL 184	#VALUE!	-7.87921	JZL 184			Caffeine, citrated	NA	NA
NA	Kanamycin	#VALUE!	-6.67921	Kanamycin			Calindol	NA	-8.57921
NA	Ketoprofen	#VALUE!	-5.07921	Ketoprofen			CGS-21680	NA	-5.47921
-6.92921	Ketorolac	#VALUE!	NA	Ketorolac			Cilostazol	NA	-8.72921
NA	KH-CB19	#VALUE!	NA	KH-CB19			Ciprofibrate	NA	NA
NA	Kinetin	#VALUE!	-5.37921	Kinetin			Clinofibrate	NA	NA
-6.72921	KUC110948N-02	#VALUE!	NA	KUC110948N-02			Clobetasol propionate	NA	-8.42921
NA	Lenalidomide (CC-5013)	#VALUE!	-5.51797	Lenalidomide (CC-5013)			Clomipramine	NA	-4.67921
NA	Lincomycin hydrochloride	#VALUE!	-5.92921	Lincomycin hydrochloride			Clopidogrel bisulfate	NA	-8.92921
-8.57921	Lirimilast	#VALUE!	NA	Lirimilast			Clozapine	NA	-4.52921
-4.52921	Lomustine	#VALUE!	NA	Lomustine			Conivaptan hydrochloride	NA	-8.87921
-4.62921	LSD1-C76	#VALUE!	NA	LSD1-C76			Cordycepin	NA	-8.92921
-8.47921	LY-2811376	#VALUE!	NA	LY-2811376			Cyclopamine	NA	NA
-4.97921	Manoalide	#VALUE!	NA	Manoalide			Cyclosporine A	NA	NA
NA	Marbofloxacin	#VALUE!	NA	Marbofloxacin			D-Cycloserine	NA	-8.22921
NA	Medroxyprogesterone acetate	#VALUE!	-8.77921	Medroxyprogesterone acetate			Dabigatran	NA	-9.19041
NA	Meloxicam	#VALUE!	NA	Meloxicam			Dacarbazine	NA	-5.27921
-7.27921	Mestranol	#VALUE!	NA	Mestranol			Danusertib (PHA-739358)	NA	-4.62921
NA	Methacycline hydrochloride	#VALUE!	-4.47921	Methacycline hydrochloride			Desonide	NA	-8.07921
NA	Methocarbamol	#VALUE!	-5.22921	Methocarbamol			Dextromethorphan hydrobromide	NA	-9.02921
NA	Methoxsalen	#VALUE!	-5.12921	Methoxsalen			Diclazuril	NA	NA
-7.37921	Metronidazole	#VALUE!	NA	Metronidazole			Dihydromyricetin	NA	-4.57921
NA	Mianserin	#VALUE!	-4.57921	Mianserin			Docosanol	NA	NA
-4.92921	Minocycline	#VALUE!	NA	Minocycline			Domperidone	NA	NA
NA	Mirtazapine	#VALUE!	-4.77921	Mirtazapine			Dopamine HCl	NA	NA
NA	Mizolastine	#VALUE!	-8.32921	Mizolastine			Doxycycline	NA	-8.42921
NA	Mizoribine	#VALUE!	-8.97921	Mizoribine			Dyphylline	NA	-4.82921
-7.27921	MK-0354	#VALUE!	NA	MK-0354			Ecdysone	NA	NA
-6.67921	MK-3207	#VALUE!	NA	MK-3207			Enalapril maleate	NA	-4.57921
-5.32921	MK-5108	#VALUE!	NA	MK-5108			Endoxifen	NA	-4.52921
NA	MLN-8054	#VALUE!	NA	MLN-8054			Epinephrine	NA	NA
-5.97921	Monobenzone	#VALUE!	NA	Monobenzone			Estriol	NA	NA
NA	Moroxydine	#VALUE!	-5.17921	Moroxydine			Eszopiclone	NA	-4.42921
NA	Moxonidine hydrochloride hydrate	#VALUE!	-8.97921	Moxonidine hydrochloride hydrate			Ethionamide	NA	NA
-6.98029	Mps1-IN-5	#VALUE!	NA	Mps1-IN-5			Ethosuximide	NA	NA
-4.57921	Nafamostat mesilate	#VALUE!	NA	Nafamostat mesilate			Fesoterodine fumarate	NA	-8.67921
-5.37921	Naftopidil	#VALUE!	NA	Naftopidil			FK-506	NA	-7.32921
NA	Naltrexone hydrochloride	#VALUE!	NA	Naltrexone hydrochloride			Genipin	NA	-8.92921
NA	Nateglinide	#VALUE!	-7.17921	Nateglinide			Genistein	NA	-8.17921
NA	NCGC00037850	#VALUE!	-5.82921	NCGC00037850			Genistin	NA	-8.02921
-6.92921	NCGC00185090-04	#VALUE!	NA	NCGC00185090-04			Glycyrrhizin	NA	-8.77921
NA	NCGC00189393-02	#VALUE!	NA	NCGC00189393-02			GSK-1292263A	NA	-7.87921
NA	NCGC00247866-02	#VALUE!	NA	NCGC00247866-02			GSK-3965	NA	-4.47921
NA	NCGC00262331	#VALUE!	-6.92921	NCGC00262331			GSK126	NA	-7.82921
NA	Necrostatin-1	#VALUE!	-4.42921	Necrostatin-1			GSK1838705A	NA	-8.42921
NA	Nelarabine	#VALUE!	-5.02921	Nelarabine			GW-4064X	NA	NA
NA	Neohesperidin dihydrochalcone	#VALUE!	NA	Neohesperidin dihydrochalcone			GW-6471	NA	NA
NA	Neomycin sulfate	#VALUE!	-4.47921	Neomycin sulfate			GW-788388	NA	-5.57921
NA	Nevirapine	#VALUE!	-8.32921	Nevirapine			GW-9508	NA	-8.87921
NA	Nicorandil	#VALUE!	-7.37921	Nicorandil			HMSL10088	NA	-8.22921
NA	Niflumic acid	#VALUE!	-8.97921	Niflumic acid			Huperizine A	NA	-4.62921
NA	Niguldipine	#VALUE!	-4.42921	Niguldipine			Ibutilide fumarate	NA	NA
NA	Nilotinib (AMN-107)	#VALUE!	NA	Nilotinib (AMN-107)			ICI-D7288	NA	-5.17921
NA	Nilutamide	#VALUE!	-7.87921	Nilutamide			IKK-2 Inhibitor VIII	NA	-5.42921
NA	Nimesulide	#VALUE!	-7.52921	Nimesulide			Imatinib	NA	-7.82921
-8.07921	Nintedanib (BIBF 1120)	#VALUE!	NA	Nintedanib (BIBF 1120)			Imexon	NA	-8.92921
NA	Nocodazole	#VALUE!	-7.02921	Nocodazole			Imiquimod	NA	-5.27921
-4.97921	Novobiocin sodium	#VALUE!	NA	Novobiocin sodium			Indirubin	NA	NA
NA	NPS-R568	#VALUE!	-5.42921	NPS-R568			Ipratropium bromide hydrate	NA	-6.27921
NA	NSC-207895	#VALUE!	-7.82921	NSC-207895			Irsogladine maleate	NA	-8.37921
NA	O6-Benzylguanine	#VALUE!	-4.42921	O6-Benzylguanine			Isepamicin	NA	-5.82921
-7.52921	Odanacatib	#VALUE!	NA	Odanacatib			Istradefylline	NA	-5.22921
NA	Ofloxacin	#VALUE!	NA	Ofloxacin			ITD-1	NA	NA
NA	Olopatadine hydrochloride	#VALUE!	-8.32921	Olopatadine hydrochloride			J113397	NA	-8.62921
NA	Omacetaxine mepesuccinate	#VALUE!	NA	Omacetaxine mepesuccinate			JS-65-103	NA	-8.72921
-4.92921	Omeprazole	#VALUE!	NA	Omeprazole			JZL 184	NA	-7.87921
-8.77921	Orteronel	#VALUE!	NA	Orteronel			Kanamycin	NA	-6.67921
NA	Oseltamivir phosphate	#VALUE!	-8.22921	Oseltamivir phosphate			Ketoprofen	NA	-5.07921
NA	OSI-632	#VALUE!	-8.37921	OSI-632			KH-CB19	NA	NA
-8.69041	Oteracil potassium	#VALUE!	NA	Oteracil potassium			Kinetin	NA	-5.37921
NA	Oxacillin sodium salt	#VALUE!	NA	Oxacillin sodium salt			Lenalidomide (CC-5013)	NA	-5.51797
NA	Oxaliplatin	#VALUE!	NA	Oxaliplatin			Lincomycin hydrochloride	NA	-5.92921
-5.92921	Oxandrolone	#VALUE!	NA	Oxandrolone			Marbofloxacin	NA	NA
-7.27921	Oxfendazole	#VALUE!	NA	Oxfendazole			Medroxyprogesterone acetate	NA	-8.77921
NA	Oxybutynin chloride	#VALUE!	-5.87921	Oxybutynin chloride			Meloxicam	NA	NA
NA	Oxytetracycline	#VALUE!	-5.52921	Oxytetracycline			Methacycline hydrochloride	NA	-4.47921
NA	Paclitaxel	#VALUE!	-8.42921	Paclitaxel			Methocarbamol	NA	-5.22921
-6.02921	Pantothenic acid	#VALUE!	NA	Pantothenic acid			Methoxsalen	NA	-5.12921
NA	Parbendazole	#VALUE!	-7.12921	Parbendazole			Mianserin	NA	-4.57921
NA	PD-134308	#VALUE!	-5.07921	PD-134308			Mirtazapine	NA	-4.77921
-5.92921	PD-173955	#VALUE!	NA	PD-173955			Mizolastine	NA	-8.32921
NA	PDK1 inhibitor	#VALUE!	-8.77921	PDK1 inhibitor			Mizoribine	NA	-8.97921
NA	Pemetrexed disodium	#VALUE!	-6.42921	Pemetrexed disodium			MLN-8054	NA	NA
NA	Penicillamine	#VALUE!	-4.72921	Penicillamine			Moroxydine	NA	-5.17921
NA	Pentagastrin	#VALUE!	NA	Pentagastrin			Moxonidine hydrochloride hydrate	NA	-8.97921
NA	Pentostatin	#VALUE!	-6.42921	Pentostatin			Naltrexone hydrochloride	NA	NA
NA	Perifosine	#VALUE!	-8.64041	Perifosine			Nateglinide	NA	-7.17921
-8.77921	PHA-665752	#VALUE!	NA	PHA-665752			NCGC00037850	NA	-5.82921
-5.77921	PHT-427	#VALUE!	NA	PHT-427			NCGC00189393-02	NA	NA
-4.47921	Picoplatin	#VALUE!	NA	Picoplatin			NCGC00247866-02	NA	NA
NA	Pim 1 inhibitor 2	#VALUE!	NA	Pim 1 inhibitor 2			NCGC00262331	NA	-6.92921
-8.52921	Pimobendan hydrochloride	#VALUE!	NA	Pimobendan hydrochloride			Necrostatin-1	NA	-4.42921
-4.97921	Pioglitazone HCl	#VALUE!	NA	Pioglitazone HCl			Nelarabine	NA	-5.02921
NA	Piperaquine	#VALUE!	-8.74041	Piperaquine			Neohesperidin dihydrochalcone	NA	NA
-8.52921	PNU-120596	#VALUE!	NA	PNU-120596			Neomycin sulfate	NA	-4.47921
-7.82921	Polydatin	#VALUE!	NA	Polydatin			Nevirapine	NA	-8.32921
NA	Polymyxin B sulphate	#VALUE!	-7.62921	Polymyxin B sulphate			Nicorandil	NA	-7.37921
NA	Pralatrexate	#VALUE!	NA	Pralatrexate			Niflumic acid	NA	-8.97921
NA	Pramiracetam hydrochloride	#VALUE!	-8.77921	Pramiracetam hydrochloride			Niguldipine	NA	-4.42921
-7.62921	Pravadoline	#VALUE!	NA	Pravadoline			Nilotinib (AMN-107)	NA	NA
-8.42921	Prednisolone	#VALUE!	NA	Prednisolone			Nilutamide	NA	-7.87921
NA	Prednisolone acetate	#VALUE!	-5.92921	Prednisolone acetate			Nimesulide	NA	-7.52921
NA	Pregabalin	#VALUE!	-4.62921	Pregabalin			Nocodazole	NA	-7.02921
-8.72921	Pregnenolone	#VALUE!	NA	Pregnenolone			NPS-R568	NA	-5.42921
NA	Procarbazine hydrochloride	#VALUE!	-8.97921	Procarbazine hydrochloride			NSC-207895	NA	-7.82921
-6.52921	Progesterone	#VALUE!	NA	Progesterone			O6-Benzylguanine	NA	-4.42921
NA	Propylthiouracil	#VALUE!	-8.92921	Propylthiouracil			Ofloxacin	NA	NA
NA	PTC-124	#VALUE!	NA	PTC-124			Olopatadine hydrochloride	NA	-8.32921
-5.37921	Puerarin	#VALUE!	NA	Puerarin			Omacetaxine mepesuccinate	NA	NA
NA	Purfalcamine	#VALUE!	NA	Purfalcamine			Oseltamivir phosphate	NA	-8.22921
NA	Purvalanol A	#VALUE!	-5.77921	Purvalanol A			OSI-632	NA	-8.37921
NA	Pyrantel pamoate	#VALUE!	-8.97921	Pyrantel pamoate			Oxacillin sodium salt	NA	NA
NA	Pyronaridine	#VALUE!	-4.87921	Pyronaridine			Oxaliplatin	NA	NA
NA	Quinine	#VALUE!	-7.92921	Quinine			Oxybutynin chloride	NA	-5.87921
NA	Quizartinib	#VALUE!	NA	Quizartinib			Oxytetracycline	NA	-5.52921
NA	R406	#VALUE!	-8.77921	R406			Paclitaxel	NA	-8.42921
NA	Raltitrexed	#VALUE!	-7.12921	Raltitrexed			Parbendazole	NA	-7.12921
NA	Ramatroban	#VALUE!	-5.57921	Ramatroban			PD-134308	NA	-5.07921
-4.82921	Rapamycin	#VALUE!	NA	Rapamycin			PDK1 inhibitor	NA	-8.77921
NA	Rasagiline mesylate	#VALUE!	-5.47921	Rasagiline mesylate			Pemetrexed disodium	NA	-6.42921
-4.51797	Rhein	#VALUE!	NA	Rhein			Penicillamine	NA	-4.72921
NA	Ribavirin	#VALUE!	-8.67921	Ribavirin			Pentagastrin	NA	NA
NA	RIBOFLAVIN	#VALUE!	-5.27921	RIBOFLAVIN			Pentostatin	NA	-6.42921
NA	Rifabutin	#VALUE!	-8.02921	Rifabutin			Perifosine	NA	-8.64041
-5.72301	Rifampicin	#VALUE!	NA	Rifampicin			Pim 1 inhibitor 2	NA	NA
NA	Rivastigmine tartrate	#VALUE!	NA	Rivastigmine tartrate			Piperaquine	NA	-8.74041
-7.77921	Roflumilast	#VALUE!	NA	Roflumilast			Polymyxin B sulphate	NA	-7.62921
-8.12921	Rolofylline	#VALUE!	NA	Rolofylline			Pralatrexate	NA	NA
NA	Roxadustat (FG-4592)	#VALUE!	NA	Roxadustat (FG-4592)			Pramiracetam hydrochloride	NA	-8.77921
NA	Rutaecarpine	#VALUE!	-7.27921	Rutaecarpine			Prednisolone acetate	NA	-5.92921
NA	S-99	#VALUE!	-4.82921	S-99			Pregabalin	NA	-4.62921
NA	S31-201	#VALUE!	-4.42921	S31-201			Procarbazine hydrochloride	NA	-8.97921
NA	Sarafloxacin hydrochloride	#VALUE!	NA	Sarafloxacin hydrochloride			Propylthiouracil	NA	-8.92921
NA	SB-408124	#VALUE!	NA	SB-408124			PTC-124	NA	NA
-8.42921	SB-415286	#VALUE!	NA	SB-415286			Purfalcamine	NA	NA
NA	Scopolamine	#VALUE!	-7.10417	Scopolamine			Purvalanol A	NA	-5.77921
NA	SD-169	#VALUE!	-6.57921	SD-169			Pyrantel pamoate	NA	-8.97921
NA	SD-208	#VALUE!	-4.57921	SD-208			Pyronaridine	NA	-4.87921
-8.22921	Secoisolariciresinol	#VALUE!	NA	Secoisolariciresinol			Quinine	NA	-7.92921
NA	Selenomethionine	#VALUE!	-8.71797	Selenomethionine			Quizartinib	NA	NA
NA	Sesamin	#VALUE!	-7.77921	Sesamin			R406	NA	-8.77921
NA	Shikimic acid	#VALUE!	-4.92921	Shikimic acid			Raltitrexed	NA	-7.12921
NA	SK&F-89976A	#VALUE!	-4.57921	SK&F-89976A			Ramatroban	NA	-5.57921
NA	SL-0101-1	#VALUE!	NA	SL-0101-1			Rasagiline mesylate	NA	-5.47921
-6.47921	Sotalol	#VALUE!	NA	Sotalol			Ribavirin	NA	-8.67921
NA	SP-600125	#VALUE!	NA	SP-600125			RIBOFLAVIN	NA	-5.27921
NA	Spectinomycin hydrochloride	#VALUE!	-5.77921	Spectinomycin hydrochloride			Rifabutin	NA	-8.02921
NA	SSR-504734	#VALUE!	-4.62921	SSR-504734			Rivastigmine tartrate	NA	NA
NA	Stigmasterol	#VALUE!	-4.94041	Stigmasterol			Roxadustat (FG-4592)	NA	NA
-7.02435	Streptomycin sulfate	#VALUE!	NA	Streptomycin sulfate			Rutaecarpine	NA	-7.27921
NA	SU-6656	#VALUE!	-4.52921	SU-6656			S-99	NA	-4.82921
NA	SU-MI-2	#VALUE!	NA	SU-MI-2			S31-201	NA	-4.42921
NA	Sulfafurazole	#VALUE!	-7.07921	Sulfafurazole			Sarafloxacin hydrochloride	NA	NA
NA	Sulphadimethoxine	#VALUE!	-8.57921	Sulphadimethoxine			SB-408124	NA	NA
-7.37921	Sumatriptan succinate	#VALUE!	NA	Sumatriptan succinate			Scopolamine	NA	-7.10417
NA	Suplatast tosilate	#VALUE!	NA	Suplatast tosilate			SD-169	NA	-6.57921
-6.07921	Tacrine	#VALUE!	NA	Tacrine			SD-208	NA	-4.57921
NA	Tamibarotene	#VALUE!	-8.92921	Tamibarotene			Selenomethionine	NA	-8.71797
NA	Tandutinib	#VALUE!	-8.27921	Tandutinib			Sesamin	NA	-7.77921
-5.86797	Tegafur	#VALUE!	NA	Tegafur			Shikimic acid	NA	-4.92921
-4.57921	Telatinib	#VALUE!	NA	Telatinib			SK&F-89976A	NA	-4.57921
NA	Telbivudine	#VALUE!	NA	Telbivudine			SL-0101-1	NA	NA
NA	Tenoxicam	#VALUE!	-4.72921	Tenoxicam			SP-600125	NA	NA
NA	Testosterone	#VALUE!	-8.77921	Testosterone			Spectinomycin hydrochloride	NA	-5.77921
NA	Tetrabenazine	#VALUE!	NA	Tetrabenazine			SSR-504734	NA	-4.62921
NA	Tetrahydropapaverine	#VALUE!	-4.42921	Tetrahydropapaverine			Stigmasterol	NA	-4.94041
NA	Tetrahydrouridine	#VALUE!	-4.52921	Tetrahydrouridine			SU-6656	NA	-4.52921
NA	Tigecycline	#VALUE!	-7.27921	Tigecycline			SU-MI-2	NA	NA
-6.67921	Tioguanine	#VALUE!	NA	Tioguanine			Sulfafurazole	NA	-7.07921
-5.72921	TM-30089	#VALUE!	NA	TM-30089			Sulphadimethoxine	NA	-8.57921
NA	Tobramycin	#VALUE!	-7.77921	Tobramycin			Suplatast tosilate	NA	NA
NA	Tolnaftate	#VALUE!	NA	Tolnaftate			Tamibarotene	NA	-8.92921
-7.07921	Tolvaptan	#VALUE!	NA	Tolvaptan			Tandutinib	NA	-8.27921
NA	Torcetrapib	#VALUE!	-4.52921	Torcetrapib			Telbivudine	NA	NA
-4.62921	Trazodone hydrochloride	#VALUE!	NA	Trazodone hydrochloride			Tenoxicam	NA	-4.72921
NA	Triamcinolone acetonide	#VALUE!	NA	Triamcinolone acetonide			Testosterone	NA	-8.77921
NA	Trichlormethiazide	#VALUE!	-8.82921	Trichlormethiazide			Tetrabenazine	NA	NA
NA	Trifluridine	#VALUE!	-6.17921	Trifluridine			Tetrahydropapaverine	NA	-4.42921
NA	Troglitazone	#VALUE!	-8.27921	Troglitazone			Tetrahydrouridine	NA	-4.52921
-8.47921	Trospium chloride	#VALUE!	NA	Trospium chloride			Tigecycline	NA	-7.27921
-4.97921	Troxacitabine	#VALUE!	NA	Troxacitabine			Tobramycin	NA	-7.77921
NA	Turofexorate isopropyl	#VALUE!	NA	Turofexorate isopropyl			Tolnaftate	NA	NA
-4.77921	Tyrphostin B42	#VALUE!	NA	Tyrphostin B42			Torcetrapib	NA	-4.52921
NA	UNC1215	#VALUE!	-4.37921	UNC1215			Triamcinolone acetonide	NA	NA
NA	UNC669	#VALUE!	NA	UNC669			Trichlormethiazide	NA	-8.82921
NA	Uridine triacetate	#VALUE!	-5.57921	Uridine triacetate			Trifluridine	NA	-6.17921
NA	Ursodiol	#VALUE!	NA	Ursodiol			Troglitazone	NA	-8.27921
NA	Vancomycin hydrochloride	#VALUE!	-8.57921	Vancomycin hydrochloride			Turofexorate isopropyl	NA	NA
NA	Vapiprost hydrochloride	#VALUE!	-8.27921	Vapiprost hydrochloride			UNC1215	NA	-4.37921
NA	Varenicline dihydrochloride	#VALUE!	-7.57921	Varenicline dihydrochloride			UNC669	NA	NA
NA	Varespladib	#VALUE!	-4.42921	Varespladib			Uridine triacetate	NA	-5.57921
-5.07921	VCH-916	#VALUE!	NA	VCH-916			Ursodiol	NA	NA
-7.82921	Veliparib	#VALUE!	NA	Veliparib			Vancomycin hydrochloride	NA	-8.57921
NA	Venlafaxine hydrochloride	#VALUE!	NA	Venlafaxine hydrochloride			Vapiprost hydrochloride	NA	-8.27921
NA	Verapamil	#VALUE!	-5.01797	Verapamil			Varenicline dihydrochloride	NA	-7.57921
NA	WZ-4002	#VALUE!	-8.72921	WZ-4002			Varespladib	NA	-4.42921
NA	Ximelagatran	#VALUE!	-8.02921	Ximelagatran			Venlafaxine hydrochloride	NA	NA
NA	XL-765	#VALUE!	-5.02921	XL-765			Verapamil	NA	-5.01797
-8.97921	Xylometazoline hydrochloride	#VALUE!	NA	Xylometazoline hydrochloride			WZ-4002	NA	-8.72921
-7.77921	Zaltoprofen	#VALUE!	NA	Zaltoprofen			Ximelagatran	NA	-8.02921
-5.97921	Zibotentan	#VALUE!	NA	Zibotentan			XL-765	NA	-5.02921
NA	ZM-447439	#VALUE!	-5.22921	ZM-447439			ZM-447439	NA	-5.22921
